# Supplementary material for: Triaqua­(2,2′-bipyridine-κ2 N,N′)(5-nitro­isophthalato-κO 1)zinc(II) monohydrate
Source: Acta Crystallogr Sect E Struct Rep Online. 2008 Nov 8;64(Pt 12):m1498. doi: 10.1107/S1600536808035174 (PMC2960092; doi:10.1107/S1600536808035174)
Supplement: Supplementary file 1 [file e-64-m1498-sup1.cif]

##############################################################################
###                                                                        ###
###        Electronic paper (Acta Crystallographica Section E)             ###
###                                                                        ###
##############################################################################
#                                                                            #
# This CIF contains the data in a paper accepted for publication in Acta     #
# Crystallographica Section E. It conforms to the requirements of Notes      #
# for Authors for Section E, and has been peer reviewed under the auspices   #
# of the IUCr Commission on Journals.                                        #
#                                                                            #
# Full details of the Crystallographic Information File format               #
# are given in the paper "The Crystallographic Information File (CIF):       #
# a New Standard Archive File for Crystallography" by S. R. Hall, F. H.      #
# Allen and I. D. Brown [Acta Cryst. (1991), A47, 655-685].                  #
#                                                                            #
# The current version of the core CIF dictionary is obtainable from          #
# ftp://ftp.iucr.org/pub/cif_core.dic. The current version number is 2.4.    #
#                                                                            #
# Software is freely available for graphical display of the structure(s) in  #
# this CIF.  For information consult the CIF home page http://www.iucr.org/  #
# cif/home.html                                                              #
#                                                                            #
# This file may be used for bona fide research purposes within the           #
# scientific community so long as proper attribution is given to the journal # 
# article from which it was obtained.                                        #
#                                                                            #
##############################################################################
                                             
data_global
_audit_creation_method     'form.cif (version 2.0)'
_journal_data_validation_number     ?
_journal_date_recd_electronic     2008-09-26
_journal_date_accepted     2008-10-28
_journal_name_full     'Acta Crystallographica, Section E'
_journal_year     2008
_journal_volume     64
_journal_issue     12
_journal_page_first     m1498
_journal_page_last     m1498
_journal_paper_category     QM
_journal_coeditor_code     BI2306
_publ_contact_author_name     'Dr. Hao, Lujiang'
_publ_contact_author_address
;
      College of Food and Biologic Engineering,
      Shandong Institute of Light Industry,
      Jinan, 250353,
      People's Republic of China
;
_publ_contact_author_email     lujianghao001@yahoo.com.cn
_publ_contact_author_fax     '0086-531-82962751'
_publ_contact_author_phone     '0086-531-82962751'
_publ_section_title
;\
Triaqua(2,2'-bipyridine-\k^2^<i>N</i>,<i>N</i>')(5-nitroisophthalato-\
\k<i>O</i>^1^)zinc(II) monohydrate
;
loop_
    _publ_author_name
    _publ_author_address
    'Hao, Lujiang'
;
College of Food and Biological Engineering
Shandong Institute of Light Industry
Jinan 250353
People's Republic of China
;
    'Liu, Xia'
;
Maize Research Institute
Shandong Academy of Agricultural Science
Jinan 250100
People's Republic of China
;
data_I
_chemical_name_systematic
;
Triaqua(2,2'-bipyridine-\k^2^N,N')(5-nitroisophthalato-\kO^1^)zinc(II)
monohydrate
;
_chemical_name_common     ?
_chemical_formula_moiety     'C18 H17 N3 O9 Zn, H2 O'
_chemical_formula_sum     'C18 H19 N3 O10 Zn'
_chemical_formula_iupac     '[Zn (C8 H3 N O6) (C10 H8 N2) (H2 O)3], H2 O'
_chemical_formula_weight     502.73
_chemical_melting_point     ?
_symmetry_cell_setting     triclinic
_symmetry_space_group_name_H-M     'P -1'
_symmetry_space_group_name_Hall     '-P 1'
loop_
    _symmetry_equiv_pos_as_xyz
    'x, y, z'
    '-x, -y, -z'
_cell_length_a     7.5200(10)
_cell_length_b     10.6700(15)
_cell_length_c     12.8300(15)
_cell_angle_alpha     90.024(10)
_cell_angle_beta     87.670(10)
_cell_angle_gamma     74.720(10)
_cell_volume     992.2(2)
_cell_formula_units_Z     2
_cell_measurement_reflns_used     3801
_cell_measurement_theta_min     1.59
_cell_measurement_theta_max     26.00
_cell_measurement_temperature     293(2)
_exptl_crystal_description     block
_exptl_crystal_colour     colorless
_exptl_crystal_size_max     0.32
_exptl_crystal_size_mid     0.28
_exptl_crystal_size_min     0.22
_exptl_crystal_density_diffrn     1.683
_exptl_crystal_density_meas     ?
_exptl_crystal_density_method     'not measured'
_exptl_crystal_F_000     516
_exptl_absorpt_coefficient_mu     1.303
_exptl_absorpt_correction_type     'multi-scan'
_exptl_absorpt_process_details     '(SADABS; Bruker, 2001)'
_exptl_absorpt_correction_T_min     0.592
_exptl_absorpt_correction_T_max     0.747
_exptl_special_details     ?
_diffrn_ambient_temperature     293(2)
_diffrn_radiation_type     MoK\a
_diffrn_radiation_wavelength     0.71073
_diffrn_radiation_source     'fine-focus sealed tube'
_diffrn_radiation_monochromator     graphite
_diffrn_measurement_device_type     'Bruker APEXII CCD'
_diffrn_measurement_method     '\f and \w'
_diffrn_reflns_number     5594
_diffrn_reflns_av_R_equivalents     0.0160
_diffrn_reflns_av_sigmaI/netI     0.0343
_diffrn_reflns_theta_min     1.59
_diffrn_reflns_theta_max     26.00
_diffrn_reflns_theta_full     26.00
_diffrn_measured_fraction_theta_max     0.976
_diffrn_measured_fraction_theta_full     0.976
_diffrn_reflns_limit_h_min     -9
_diffrn_reflns_limit_h_max     9
_diffrn_reflns_limit_k_min     -13
_diffrn_reflns_limit_k_max     13
_diffrn_reflns_limit_l_min     0
_diffrn_reflns_limit_l_max     15
_diffrn_standards_number     0
_diffrn_standards_interval_count     .
_diffrn_standards_interval_time     .
_diffrn_standards_decay_%     ?
_refine_special_details
;
 Refinement of F^2^ against ALL reflections.  The weighted R-factor wR and
 goodness of fit S are based on F^2^, conventional R-factors R are based
 on F, with F set to zero for negative F^2^. The threshold expression of
 F^2^ > 2sigma(F^2^) is used only for calculating R-factors(gt) etc. and is
 not relevant to the choice of reflections for refinement.  R-factors based
 on F^2^ are statistically about twice as large as those based on F, and R-
 factors based on ALL data will be even larger.
;
_reflns_number_total     3801
_reflns_number_gt     3240
_reflns_threshold_expression     I>2\s(I)
_refine_ls_structure_factor_coef     Fsqd
_refine_ls_matrix_type     full
_refine_ls_R_factor_all     0.0599
_refine_ls_R_factor_gt     0.0514
_refine_ls_wR_factor_gt     0.1388
_refine_ls_wR_factor_ref     0.1468
_refine_ls_goodness_of_fit_ref     1.060
_refine_ls_restrained_S_all     1.060
_refine_ls_number_reflns     3801
_refine_ls_number_parameters     289
_refine_ls_number_restraints     0
_refine_ls_hydrogen_treatment     constr
_refine_ls_weighting_scheme     calc
_refine_ls_weighting_details
         'calc w=1/[\s^2^(Fo^2^)+(0.0817P)^2^+1.7563P] where P=(Fo^2^+2Fc^2^)/3'
_atom_sites_solution_hydrogens     geom
_atom_sites_solution_primary     direct
_atom_sites_solution_secondary     difmap
_refine_ls_shift/su_max     0.000
_refine_ls_shift/su_mean     0.000
_refine_diff_density_max     1.130
_refine_diff_density_min     -0.720
_refine_ls_extinction_method     none
_refine_ls_extinction_coef     ?
loop_
    _atom_type_symbol
    _atom_type_description
    _atom_type_scat_dispersion_real
    _atom_type_scat_dispersion_imag
    _atom_type_scat_source
    'C' 'C' 0.0033 0.0016
                         'International Tables Vol C Tables 4.2.6.8 and 6.1.1.4'
    'H' 'H' 0.0000 0.0000
                         'International Tables Vol C Tables 4.2.6.8 and 6.1.1.4'
    'N' 'N' 0.0061 0.0033
                         'International Tables Vol C Tables 4.2.6.8 and 6.1.1.4'
    'O' 'O' 0.0106 0.0060
                         'International Tables Vol C Tables 4.2.6.8 and 6.1.1.4'
    'Zn' 'Zn' 0.2839 1.4301
                         'International Tables Vol C Tables 4.2.6.8 and 6.1.1.4'
_computing_data_collection     'APEX2 (Bruker, 2004)'
_computing_cell_refinement     'SAINT-Plus (Bruker, 2001)'
_computing_data_reduction     'SAINT-Plus (Bruker, 2001)'
_computing_structure_solution     'SHELXS97 (Sheldrick, 2008)'
_computing_structure_refinement     'SHELXL97 (Sheldrick, 2008)'
_computing_molecular_graphics     'SHELXTL (Sheldrick, 2008)'
_computing_publication_material     'SHELXTL (Sheldrick, 2008)'
loop_
    _atom_site_type_symbol
    _atom_site_label
    _atom_site_fract_x
    _atom_site_fract_y
    _atom_site_fract_z
    _atom_site_U_iso_or_equiv
    _atom_site_adp_type
    _atom_site_calc_flag
    _atom_site_refinement_flags
    _atom_site_occupancy
    _atom_site_disorder_assembly
    _atom_site_disorder_group
    Zn Zn1 0.72904(6) 0.47118(4) 0.78573(3) 0.02670(18) Uani d . 1 . .
    C C1 0.5256(5) 1.0550(3) 0.6738(3) 0.0200(7) Uani d . 1 . .
    C C2 0.4383(5) 1.1472(3) 0.7462(3) 0.0204(7) Uani d . 1 . .
    H H2A 0.4166 1.2351 0.7314 0.024 Uiso calc R 1 . .
    C C3 0.3825(5) 1.1075(3) 0.8421(3) 0.0185(7) Uani d . 1 . .
    C C4 0.2892(5) 1.2039(3) 0.9251(3) 0.0192(7) Uani d . 1 . .
    C C5 0.4090(5) 0.9779(3) 0.8610(3) 0.0206(7) Uani d . 1 . .
    H H5A 0.3675 0.9513 0.9243 0.025 Uiso calc R 1 . .
    C C6 0.4968(5) 0.8863(3) 0.7869(3) 0.0212(7) Uani d . 1 . .
    C C7 0.5604(5) 0.9247(3) 0.6925(3) 0.0230(7) Uani d . 1 . .
    H H7A 0.6248 0.8637 0.6433 0.028 Uiso calc R 1 . .
    C C8 0.5179(5) 0.7461(3) 0.8070(3) 0.0258(8) Uani d . 1 . .
    C C9 0.7336(6) 0.5092(4) 0.5475(3) 0.0323(9) Uani d . 1 . .
    H H9A 0.6630 0.5932 0.5630 0.039 Uiso calc R 1 . .
    C C10 0.7887(7) 0.4771(5) 0.4446(3) 0.0434(11) Uani d . 1 . .
    H H10A 0.7530 0.5368 0.3917 0.052 Uiso calc R 1 . .
    C C11 0.8961(8) 0.3562(5) 0.4235(3) 0.0491(13) Uani d . 1 . .
    H H11A 0.9383 0.3321 0.3554 0.059 Uiso calc R 1 . .
    C C12 0.9428(7) 0.2692(4) 0.5027(3) 0.0396(11) Uani d . 1 . .
    H H12A 1.0183 0.1861 0.4890 0.048 Uiso calc R 1 . .
    C C13 0.8759(5) 0.3064(3) 0.6038(3) 0.0216(7) Uani d . 1 . .
    C C14 0.9011(5) 0.2164(3) 0.6926(3) 0.0190(7) Uani d . 1 . .
    C C15 0.9850(5) 0.0861(4) 0.6817(3) 0.0279(8) Uani d . 1 . .
    H H15A 1.0429 0.0516 0.6187 0.033 Uiso calc R 1 . .
    C C16 0.9811(6) 0.0076(4) 0.7667(4) 0.0355(10) Uani d . 1 . .
    H H16A 1.0358 -0.0812 0.7611 0.043 Uiso calc R 1 . .
    C C17 0.8971(6) 0.0598(4) 0.8594(3) 0.0326(9) Uani d . 1 . .
    H H17A 0.8908 0.0071 0.9165 0.039 Uiso calc R 1 . .
    C C18 0.8232(5) 0.1903(4) 0.8660(3) 0.0267(8) Uani d . 1 . .
    H H18A 0.7700 0.2267 0.9295 0.032 Uiso calc R 1 . .
    N N1 0.5836(5) 1.0974(3) 0.5725(2) 0.0275(7) Uani d . 1 . .
    N N2 0.7767(4) 0.4257(3) 0.6256(2) 0.0215(6) Uani d . 1 . .
    N N3 0.8239(4) 0.2684(3) 0.7848(2) 0.0192(6) Uani d . 1 . .
    O O1 0.6969(4) 1.0197(3) 0.5172(2) 0.0373(7) Uani d . 1 . .
    O O2 0.5184(5) 1.2084(3) 0.5476(2) 0.0445(8) Uani d . 1 . .
    O O3 0.2776(4) 1.3214(2) 0.9070(2) 0.0255(6) Uani d . 1 . .
    O O4 0.2275(4) 1.1635(3) 1.0056(2) 0.0337(7) Uani d . 1 . .
    O O5 0.3987(5) 0.7173(3) 0.8669(3) 0.0524(10) Uani d . 1 . .
    O O6 0.6527(4) 0.6677(2) 0.7630(2) 0.0254(6) Uani d . 1 . .
    O O7 1.0013(4) 0.4817(3) 0.7943(2) 0.0272(6) Uani d . 1 . .
    H H1W 1.0042 0.5549 0.8172 0.041 Uiso d R 1 . .
    H H2W 1.0698 0.4272 0.8325 0.041 Uiso d R 1 . .
    O O8 0.4497(4) 0.4721(2) 0.7915(2) 0.0273(6) Uani d . 1 . .
    H H3W 0.3989 0.5451 0.8186 0.041 Uiso d R 1 . .
    H H4W 0.4061 0.4197 0.8264 0.041 Uiso d R 1 . .
    O O9 0.7038(4) 0.4909(3) 0.9526(2) 0.0347(7) Uani d . 1 . .
    H H5W 0.7188 0.5586 0.9802 0.052 Uiso d R 1 . .
    H H6W 0.6784 0.4397 0.9970 0.052 Uiso d R 1 . .
    O O10 0.0498(5) 0.6904(4) 0.8813(5) 0.113(3) Uani d . 1 . .
    H H7W 0.1579 0.6986 0.8768 0.169 Uiso d R 1 . .
    H H8W -0.0387 0.7370 0.9175 0.169 Uiso d R 1 . .
loop_
    _atom_site_aniso_label
    _atom_site_aniso_U_11
    _atom_site_aniso_U_22
    _atom_site_aniso_U_33
    _atom_site_aniso_U_12
    _atom_site_aniso_U_13
    _atom_site_aniso_U_23
    Zn1 0.0308(3) 0.0205(3) 0.0280(3) -0.00584(19) 0.00216(18) -0.00145(17)
    C1 0.0244(18) 0.0183(17) 0.0177(16) -0.0059(14) -0.0015(14) -0.0002(13)
    C2 0.0244(18) 0.0132(16) 0.0245(18) -0.0060(13) -0.0034(14) 0.0019(13)
    C3 0.0185(17) 0.0152(16) 0.0220(17) -0.0050(13) 0.0002(13) -0.0002(13)
    C4 0.0197(17) 0.0125(16) 0.0241(17) -0.0019(13) -0.0012(14) -0.0004(13)
    C5 0.0203(17) 0.0149(16) 0.0257(18) -0.0037(13) 0.0036(14) 0.0015(13)
    C6 0.0199(17) 0.0101(16) 0.0322(19) -0.0021(13) 0.0017(14) 0.0000(14)
    C7 0.0252(18) 0.0167(17) 0.0260(18) -0.0039(14) 0.0017(15) -0.0051(14)
    C8 0.0234(19) 0.0114(16) 0.042(2) -0.0038(14) 0.0057(16) -0.0009(15)
    C9 0.042(2) 0.025(2) 0.027(2) -0.0042(17) -0.0037(17) 0.0066(16)
    C10 0.068(3) 0.041(3) 0.023(2) -0.016(2) -0.006(2) 0.0102(18)
    C11 0.085(4) 0.046(3) 0.019(2) -0.023(3) 0.010(2) -0.0022(19)
    C12 0.060(3) 0.032(2) 0.024(2) -0.010(2) 0.016(2) -0.0078(17)
    C13 0.0265(19) 0.0175(17) 0.0211(17) -0.0069(14) 0.0033(14) -0.0011(13)
    C14 0.0215(17) 0.0160(16) 0.0197(17) -0.0053(13) -0.0003(13) -0.0003(13)
    C15 0.031(2) 0.0176(18) 0.032(2) -0.0019(15) 0.0039(16) -0.0042(15)
    C16 0.040(2) 0.0165(19) 0.048(3) -0.0037(17) -0.006(2) 0.0033(17)
    C17 0.038(2) 0.027(2) 0.036(2) -0.0121(18) -0.0078(18) 0.0127(17)
    C18 0.035(2) 0.0255(19) 0.0212(18) -0.0117(16) 0.0004(15) 0.0040(15)
    N1 0.0378(19) 0.0274(17) 0.0202(15) -0.0138(15) -0.0002(14) -0.0003(13)
    N2 0.0273(16) 0.0189(15) 0.0186(14) -0.0070(12) -0.0002(12) 0.0019(11)
    N3 0.0244(15) 0.0128(13) 0.0200(14) -0.0045(11) -0.0006(12) -0.0011(11)
    O1 0.0459(18) 0.0380(17) 0.0252(14) -0.0082(14) 0.0138(13) -0.0063(12)
    O2 0.075(2) 0.0262(16) 0.0294(16) -0.0094(15) 0.0061(15) 0.0088(12)
    O3 0.0364(15) 0.0108(12) 0.0276(13) -0.0042(10) 0.0049(11) -0.0013(10)
    O4 0.0486(18) 0.0168(13) 0.0314(15) -0.0041(12) 0.0177(13) 0.0001(11)
    O5 0.0441(19) 0.0160(14) 0.095(3) -0.0102(13) 0.0398(19) -0.0053(15)
    O6 0.0282(14) 0.0084(11) 0.0365(15) -0.0011(10) 0.0110(11) -0.0008(10)
    O7 0.0257(14) 0.0190(13) 0.0376(15) -0.0061(10) -0.0077(11) 0.0022(11)
    O8 0.0232(13) 0.0186(13) 0.0402(15) -0.0065(10) 0.0059(11) 0.0013(11)
    O9 0.065(2) 0.0230(14) 0.0190(13) -0.0171(14) 0.0029(13) -0.0040(10)
    O10 0.036(2) 0.074(3) 0.229(7) -0.025(2) 0.051(3) -0.107(4)
_geom_special_details
;
 All esds (except the esd in the dihedral angle between two l.s. planes)
 are estimated using the full covariance matrix.  The cell esds are taken
 into account individually in the estimation of esds in distances, angles
 and torsion angles; correlations between esds in cell parameters are only
 used when they are defined by crystal symmetry.  An approximate (isotropic)
 treatment of cell esds is used for estimating esds involving l.s. planes.
;
loop_
    _geom_bond_atom_site_label_1
    _geom_bond_atom_site_label_2
    _geom_bond_site_symmetry_2
    _geom_bond_distance
    _geom_bond_publ_flag
    Zn1 O6 . 2.047(2) ?
    Zn1 O7 . 2.087(3) ?
    Zn1 N3 . 2.092(3) ?
    Zn1 O8 . 2.096(3) ?
    Zn1 N2 . 2.105(3) ?
    Zn1 O9 . 2.148(3) ?
    C1 C2 . 1.368(5) ?
    C1 C7 . 1.369(5) ?
    C1 N1 . 1.463(5) ?
    C2 C3 . 1.386(5) ?
    C2 H2A . 0.930 ?
    C3 C5 . 1.367(5) ?
    C3 C4 . 1.497(5) ?
    C4 O4 . 1.240(4) ?
    C4 O3 . 1.255(4) ?
    C5 C6 . 1.380(5) ?
    C5 H5A . 0.930 ?
    C6 C7 . 1.385(5) ?
    C6 C8 . 1.486(5) ?
    C7 H7A . 0.930 ?
    C8 O6 . 1.245(4) ?
    C8 O5 . 1.256(5) ?
    C9 N2 . 1.334(5) ?
    C9 C10 . 1.382(6) ?
    C9 H9A . 0.930 ?
    C10 C11 . 1.350(7) ?
    C10 H10A . 0.930 ?
    C11 C12 . 1.370(7) ?
    C11 H11A . 0.930 ?
    C12 C13 . 1.391(5) ?
    C12 H12A . 0.930 ?
    C13 N2 . 1.318(5) ?
    C13 C14 . 1.475(5) ?
    C14 N3 . 1.349(4) ?
    C14 C15 . 1.371(5) ?
    C15 C16 . 1.380(6) ?
    C15 H15A . 0.930 ?
    C16 C17 . 1.370(6) ?
    C16 H16A . 0.930 ?
    C17 C18 . 1.357(6) ?
    C17 H17A . 0.930 ?
    C18 N3 . 1.335(5) ?
    C18 H18A . 0.930 ?
    N1 O2 . 1.204(5) ?
    N1 O1 . 1.222(4) ?
    O7 H1W . 0.840 ?
    O7 H2W . 0.840 ?
    O8 H3W . 0.840 ?
    O8 H4W . 0.840 ?
    O9 H5W . 0.840 ?
    O9 H6W . 0.840 ?
    O10 H7W . 0.840 ?
    O10 H8W . 0.840 ?
loop_
    _geom_angle_atom_site_label_1
    _geom_angle_atom_site_label_2
    _geom_angle_atom_site_label_3
    _geom_angle_site_symmetry_1
    _geom_angle_site_symmetry_3
    _geom_angle
    _geom_angle_publ_flag
    O6 Zn1 O7 . . 88.46(11) ?
    O6 Zn1 N3 . . 170.99(11) ?
    O7 Zn1 N3 . . 89.04(11) ?
    O6 Zn1 O8 . . 89.13(10) ?
    O7 Zn1 O8 . . 174.03(10) ?
    N3 Zn1 O8 . . 94.16(11) ?
    O6 Zn1 N2 . . 94.11(11) ?
    O7 Zn1 N2 . . 89.58(11) ?
    N3 Zn1 N2 . . 77.22(11) ?
    O8 Zn1 N2 . . 96.04(11) ?
    O6 Zn1 O9 . . 93.40(11) ?
    O7 Zn1 O9 . . 87.99(12) ?
    N3 Zn1 O9 . . 95.16(11) ?
    O8 Zn1 O9 . . 86.70(12) ?
    N2 Zn1 O9 . . 172.05(11) ?
    C2 C1 C7 . . 122.4(3) ?
    C2 C1 N1 . . 118.8(3) ?
    C7 C1 N1 . . 118.8(3) ?
    C1 C2 C3 . . 119.0(3) ?
    C1 C2 H2A . . 120.5 ?
    C3 C2 H2A . . 120.5 ?
    C5 C3 C2 . . 119.6(3) ?
    C5 C3 C4 . . 119.0(3) ?
    C2 C3 C4 . . 121.3(3) ?
    O4 C4 O3 . . 124.6(3) ?
    O4 C4 C3 . . 118.5(3) ?
    O3 C4 C3 . . 117.0(3) ?
    C3 C5 C6 . . 120.6(3) ?
    C3 C5 H5A . . 119.7 ?
    C6 C5 H5A . . 119.7 ?
    C5 C6 C7 . . 120.3(3) ?
    C5 C6 C8 . . 119.9(3) ?
    C7 C6 C8 . . 119.8(3) ?
    C1 C7 C6 . . 118.0(3) ?
    C1 C7 H7A . . 121.0 ?
    C6 C7 H7A . . 121.0 ?
    O6 C8 O5 . . 125.9(3) ?
    O6 C8 C6 . . 117.0(3) ?
    O5 C8 C6 . . 117.1(3) ?
    N2 C9 C10 . . 123.2(4) ?
    N2 C9 H9A . . 118.4 ?
    C10 C9 H9A . . 118.4 ?
    C11 C10 C9 . . 117.9(4) ?
    C11 C10 H10A . . 121.1 ?
    C9 C10 H10A . . 121.1 ?
    C10 C11 C12 . . 119.8(4) ?
    C10 C11 H11A . . 120.1 ?
    C12 C11 H11A . . 120.1 ?
    C11 C12 C13 . . 119.3(4) ?
    C11 C12 H12A . . 120.4 ?
    C13 C12 H12A . . 120.4 ?
    N2 C13 C12 . . 121.2(4) ?
    N2 C13 C14 . . 115.1(3) ?
    C12 C13 C14 . . 123.6(3) ?
    N3 C14 C15 . . 121.4(3) ?
    N3 C14 C13 . . 115.7(3) ?
    C15 C14 C13 . . 122.8(3) ?
    C14 C15 C16 . . 118.2(4) ?
    C14 C15 H15A . . 120.9 ?
    C16 C15 H15A . . 120.9 ?
    C17 C16 C15 . . 120.4(4) ?
    C17 C16 H16A . . 119.8 ?
    C15 C16 H16A . . 119.8 ?
    C18 C17 C16 . . 118.4(4) ?
    C18 C17 H17A . . 120.8 ?
    C16 C17 H17A . . 120.8 ?
    N3 C18 C17 . . 122.5(4) ?
    N3 C18 H18A . . 118.8 ?
    C17 C18 H18A . . 118.8 ?
    O2 N1 O1 . . 122.8(3) ?
    O2 N1 C1 . . 118.3(3) ?
    O1 N1 C1 . . 118.9(3) ?
    C13 N2 C9 . . 118.5(3) ?
    C13 N2 Zn1 . . 115.1(2) ?
    C9 N2 Zn1 . . 126.0(3) ?
    C18 N3 C14 . . 119.1(3) ?
    C18 N3 Zn1 . . 126.6(2) ?
    C14 N3 Zn1 . . 114.2(2) ?
    C8 O6 Zn1 . . 125.6(2) ?
    Zn1 O7 H1W . . 110.4 ?
    Zn1 O7 H2W . . 116.7 ?
    H1W O7 H2W . . 105.6 ?
    Zn1 O8 H3W . . 102.2 ?
    Zn1 O8 H4W . . 124.1 ?
    H3W O8 H4W . . 104.6 ?
    Zn1 O9 H5W . . 118.6 ?
    Zn1 O9 H6W . . 129.1 ?
    H5W O9 H6W . . 112.3 ?
    H7W O10 H8W . . 126.1 ?
loop_
    _geom_torsion_atom_site_label_1
    _geom_torsion_atom_site_label_2
    _geom_torsion_atom_site_label_3
    _geom_torsion_atom_site_label_4
    _geom_torsion_site_symmetry_1
    _geom_torsion_site_symmetry_2
    _geom_torsion_site_symmetry_3
    _geom_torsion_site_symmetry_4
    _geom_torsion
    _geom_torsion_publ_flag
    C7 C1 C2 C3 . . . . -0.1(5) ?
    N1 C1 C2 C3 . . . . 179.8(3) ?
    C1 C2 C3 C5 . . . . -2.6(5) ?
    C1 C2 C3 C4 . . . . 179.0(3) ?
    C5 C3 C4 O4 . . . . -4.9(5) ?
    C2 C3 C4 O4 . . . . 173.6(3) ?
    C5 C3 C4 O3 . . . . 175.8(3) ?
    C2 C3 C4 O3 . . . . -5.7(5) ?
    C2 C3 C5 C6 . . . . 2.4(5) ?
    C4 C3 C5 C6 . . . . -179.1(3) ?
    C3 C5 C6 C7 . . . . 0.4(6) ?
    C3 C5 C6 C8 . . . . -177.6(3) ?
    C2 C1 C7 C6 . . . . 2.9(5) ?
    N1 C1 C7 C6 . . . . -177.0(3) ?
    C5 C6 C7 C1 . . . . -3.0(5) ?
    C8 C6 C7 C1 . . . . 175.0(3) ?
    C5 C6 C8 O6 . . . . -152.1(4) ?
    C7 C6 C8 O6 . . . . 29.9(5) ?
    C5 C6 C8 O5 . . . . 27.7(6) ?
    C7 C6 C8 O5 . . . . -150.3(4) ?
    N2 C9 C10 C11 . . . . -2.1(7) ?
    C9 C10 C11 C12 . . . . 1.6(8) ?
    C10 C11 C12 C13 . . . . 1.0(8) ?
    C11 C12 C13 N2 . . . . -3.6(7) ?
    C11 C12 C13 C14 . . . . 173.2(4) ?
    N2 C13 C14 N3 . . . . -1.7(5) ?
    C12 C13 C14 N3 . . . . -178.7(4) ?
    N2 C13 C14 C15 . . . . 173.5(3) ?
    C12 C13 C14 C15 . . . . -3.5(6) ?
    N3 C14 C15 C16 . . . . 3.0(6) ?
    C13 C14 C15 C16 . . . . -171.9(4) ?
    C14 C15 C16 C17 . . . . -0.7(6) ?
    C15 C16 C17 C18 . . . . -1.9(6) ?
    C16 C17 C18 N3 . . . . 2.4(6) ?
    C2 C1 N1 O2 . . . . -16.1(5) ?
    C7 C1 N1 O2 . . . . 163.8(4) ?
    C2 C1 N1 O1 . . . . 163.3(3) ?
    C7 C1 N1 O1 . . . . -16.8(5) ?
    C12 C13 N2 C9 . . . . 3.2(6) ?
    C14 C13 N2 C9 . . . . -173.9(3) ?
    C12 C13 N2 Zn1 . . . . -169.7(3) ?
    C14 C13 N2 Zn1 . . . . 13.2(4) ?
    C10 C9 N2 C13 . . . . -0.4(6) ?
    C10 C9 N2 Zn1 . . . . 171.7(3) ?
    O6 Zn1 N2 C13 . . . . 163.0(3) ?
    O7 Zn1 N2 C13 . . . . 74.6(3) ?
    N3 Zn1 N2 C13 . . . . -14.5(3) ?
    O8 Zn1 N2 C13 . . . . -107.4(3) ?
    O6 Zn1 N2 C9 . . . . -9.2(3) ?
    O7 Zn1 N2 C9 . . . . -97.7(3) ?
    N3 Zn1 N2 C9 . . . . 173.2(3) ?
    O8 Zn1 N2 C9 . . . . 80.3(3) ?
    C17 C18 N3 C14 . . . . -0.1(6) ?
    C17 C18 N3 Zn1 . . . . -176.3(3) ?
    C15 C14 N3 C18 . . . . -2.6(5) ?
    C13 C14 N3 C18 . . . . 172.7(3) ?
    C15 C14 N3 Zn1 . . . . 174.0(3) ?
    C13 C14 N3 Zn1 . . . . -10.7(4) ?
    O7 Zn1 N3 C18 . . . . 99.8(3) ?
    O8 Zn1 N3 C18 . . . . -75.2(3) ?
    N2 Zn1 N3 C18 . . . . -170.4(3) ?
    O9 Zn1 N3 C18 . . . . 11.9(3) ?
    O7 Zn1 N3 C14 . . . . -76.5(2) ?
    O8 Zn1 N3 C14 . . . . 108.5(2) ?
    N2 Zn1 N3 C14 . . . . 13.3(2) ?
    O9 Zn1 N3 C14 . . . . -164.4(2) ?
    O5 C8 O6 Zn1 . . . . -5.3(6) ?
    C6 C8 O6 Zn1 . . . . 174.5(2) ?
    O7 Zn1 O6 C8 . . . . -135.1(3) ?
    O8 Zn1 O6 C8 . . . . 39.5(3) ?
    N2 Zn1 O6 C8 . . . . 135.5(3) ?
    O9 Zn1 O6 C8 . . . . -47.2(3) ?
loop_
    _geom_hbond_atom_site_label_D
    _geom_hbond_atom_site_label_H
    _geom_hbond_atom_site_label_A
    _geom_hbond_site_symmetry_A
    _geom_hbond_distance_DH
    _geom_hbond_distance_HA
    _geom_hbond_distance_DA
    _geom_hbond_angle_DHA
    O7 H2W O3 1_645 0.84 1.96 2.776(4) 165.2
    O7 H1W O10 1_655 0.84 1.78 2.607(4) 167.8
    O8 H3W O5 . 0.84 1.94 2.715(4) 153.1
    O8 H4W O3 1_545 0.84 1.89 2.721(4) 171.9
    O9 H5W O3 2_677 0.84 1.94 2.727(4) 156.2
    O9 H6W O5 2_667 0.84 2.57 3.414(4) 179.9
    O10 H8W O4 2_577 0.84 1.79 2.631(4) 179.9
    O10 H7W O5 . 0.84 1.87 2.713(5) 179.8
