# Supplementary material for: Triaqua­(2,2′-bipyridine-κ2 N,N′)(5-nitro­isophthalato-κO 1)zinc(II) monohydrate
Source: Acta Crystallogr Sect E Struct Rep Online. 2008 Nov 8;64(Pt 12):m1498. doi: 10.1107/S1600536808035174 (PMC2960092; doi:10.1107/S1600536808035174)
Supplement: Supplementary file 2 [file e-64-m1498-Isup2.hkl]

# 
# h,k,l, Fc-squared, Fo-squared, sigma(Fo-squared) and status flag 
# 
data_I
_shelx_title ' bi2306 in space group P-1' 
_shelx_refln_list_code          4 
_shelx_F_calc_maximum      166.29 
_exptl_crystal_F_000       516.00 
_reflns_d_resolution_high  0.8107 
 
loop_ 
 _symmetry_equiv_pos_as_xyz 
 'x, y, z' 
 '-x, -y, -z' 
 
_cell_length_a     7.5200 
_cell_length_b    10.6700 
_cell_length_c    12.8300 
_cell_angle_alpha  90.024 
_cell_angle_beta   87.670 
_cell_angle_gamma  74.720 
 
_shelx_F_squared_multiplier     1.000 
 
loop_ 
 _refln_index_h 
 _refln_index_k 
 _refln_index_l 
 _refln_F_squared_calc 
 _refln_F_squared_meas 
 _refln_F_squared_sigma 
 _refln_observed_status 
   1   0   0     1313.85     1522.29     18.80 o 
   2   0   0      148.79       69.69      2.52 o 
   3   0   0      597.38      609.02     16.35 o 
   4   0   0     3382.28     3492.06     25.83 o 
   5   0   0      245.90      231.33     15.35 o 
   6   0   0      346.33      322.55     19.88 o 
   7   0   0      463.35      472.58     26.86 o 
   8   0   0       67.21       88.39     16.17 o 
  -8   1   0       92.66      136.11     18.74 o 
  -7   1   0       93.61       82.57     13.73 o 
  -6   1   0       91.48      119.77     14.04 o 
  -5   1   0      252.77      288.40     17.36 o 
  -4   1   0     1465.84     1412.16     34.70 o 
  -3   1   0     3402.70     3905.76     59.34 o 
  -2   1   0     1052.31      830.99     19.38 o 
  -1   1   0     2845.69     3474.04     57.73 o 
   0   1   0     2088.28     1938.23     16.08 o 
   1   1   0       18.38       49.15      2.66 o 
   2   1   0    27652.00    27093.60    641.90 o 
   4   1   0     2040.65     2101.87     21.25 o 
   5   1   0      437.12      395.48      6.81 o 
   6   1   0      417.32      443.15     14.39 o 
   7   1   0      218.89      255.76     20.27 o 
   8   1   0        6.87        6.53      7.87 o 
   9   1   0       11.96       11.54      9.97 o 
  -8   2   0      124.74      123.81     17.92 o 
  -7   2   0      174.90      147.38     17.17 o 
  -6   2   0      171.00      152.94     15.76 o 
  -5   2   0       57.39       87.75     11.24 o 
  -4   2   0     1831.77     1956.58     43.36 o 
  -3   2   0      695.00      761.77     22.60 o 
  -2   2   0      667.02      466.37     11.59 o 
  -1   2   0      163.32      147.40      6.29 o 
   0   2   0     4306.52     4175.47     33.03 o 
   1   2   0     2768.80     3076.35     22.11 o 
   2   2   0     3304.48     3510.93     32.14 o 
   3   2   0     3942.19     4122.71     26.50 o 
   4   2   0     3031.71     3491.90     24.77 o 
   5   2   0      482.41      393.62      7.21 o 
   6   2   0      384.54      419.70     22.76 o 
   7   2   0     1173.27     1268.94     42.48 o 
   8   2   0        8.58       14.24      7.95 o 
   9   2   0        1.66       17.72      9.72 o 
  -8   3   0       55.49       68.49     14.92 o 
  -7   3   0       56.16       41.07     11.38 o 
  -6   3   0      503.36      452.10     24.59 o 
  -5   3   0       66.10       79.42     10.99 o 
  -4   3   0     3893.72     3913.76     68.64 o 
  -3   3   0     2230.81     2823.66     27.15 o 
  -2   3   0     2686.15     2642.34     30.55 o 
   0   3   0     3223.38     3152.42     50.02 o 
   1   3   0     3226.86     3295.52     42.21 o 
   2   3   0     1427.59     1540.83     15.60 o 
   3   3   0     1136.89     1114.16     13.78 o 
   4   3   0     1721.43     1908.39     16.73 o 
   5   3   0      534.04      562.96      8.98 o 
   6   3   0        0.21        0.64      5.48 o 
   7   3   0      485.83      500.03     26.08 o 
   8   3   0        5.10       -3.27      6.67 o 
   9   3   0       63.59       87.67     16.26 o 
  -7   4   0       71.29      112.63     16.34 o 
  -6   4   0       99.57       95.87     14.04 o 
  -5   4   0      118.94      123.62     13.93 o 
  -4   4   0     1469.37     1383.05     37.99 o 
  -3   4   0      772.15      880.60     27.83 o 
  -2   4   0     1422.70     1439.15     18.99 o 
  -1   4   0      711.50      777.18     13.20 o 
   0   4   0     8204.10     9541.05    105.29 o 
   2   4   0      190.27      161.65      5.02 o 
   3   4   0     6296.79     6683.36     52.42 o 
   4   4   0      948.83     1078.66     20.97 o 
   5   4   0      377.05      383.81      9.49 o 
   6   4   0        0.34        0.59      3.15 o 
   7   4   0      818.64      838.94     33.45 o 
   8   4   0        0.38        8.06      6.95 o 
   9   4   0      113.06      105.61     17.28 o 
  -7   5   0        0.58       -1.55      6.32 o 
  -6   5   0       66.34       89.11     14.28 o 
  -5   5   0       82.21       73.88     12.07 o 
  -4   5   0      568.56      480.70     23.26 o 
  -3   5   0       70.08       46.24      8.33 o 
  -2   5   0      364.51      282.53      8.46 o 
  -1   5   0     3604.08     4248.17     56.02 o 
   0   5   0     5426.82     6611.67     80.88 o 
   1   5   0     8285.11     9300.72     75.34 o 
   2   5   0      198.82      300.62     12.88 o 
   3   5   0     3586.10     3700.88     33.01 o 
   4   5   0        8.04        4.28      2.07 o 
   5   5   0      339.31      318.15      9.13 o 
   6   5   0       44.44       28.72      5.28 o 
   7   5   0      684.25      620.43     28.82 o 
   8   5   0        0.28       -0.81      5.62 o 
   9   5   0       67.47       80.70     15.62 o 
  -6   6   0       66.29       75.35     13.90 o 
  -5   6   0        1.00       -2.36      4.37 o 
  -4   6   0      724.17      795.63     31.96 o 
  -3   6   0       32.68       30.35      7.72 o 
  -2   6   0     1430.87     1389.80     22.28 o 
  -1   6   0     1066.09     1078.12     19.34 o 
   0   6   0     1772.29     1851.12     35.08 o 
   1   6   0      527.43      425.70     16.03 o 
   2   6   0     1890.21     2278.60     29.51 o 
   3   6   0     4889.84     5153.95    107.22 o 
   4   6   0       11.89       22.42      4.88 o 
   5   6   0      757.32      732.63     14.72 o 
   6   6   0       14.41        9.38      5.14 o 
   7   6   0      583.85      593.96     31.08 o 
   8   6   0      275.55      268.97     20.99 o 
   9   6   0       17.77       23.76      9.83 o 
  -6   7   0       73.28       56.11     13.57 o 
  -5   7   0       35.43       17.92      8.45 o 
  -4   7   0      277.47      296.79     21.68 o 
  -3   7   0       49.46       40.29      9.24 o 
  -2   7   0       13.06        5.27      4.68 o 
  -1   7   0      361.17      332.14     11.31 o 
   0   7   0      413.13      451.87     17.03 o 
   1   7   0      793.46      770.88     23.62 o 
   2   7   0        1.01        1.19      2.77 o 
   3   7   0      502.72      400.83     16.87 o 
   4   7   0        2.74        0.60      3.00 o 
   5   7   0     1116.97     1132.34     24.45 o 
   6   7   0      136.63      127.53      9.63 o 
   7   7   0      355.54      369.72     15.31 o 
   8   7   0       43.93       55.44     11.94 o 
  -5   8   0      232.62      214.28     21.68 o 
  -4   8   0      167.56      179.69     19.66 o 
  -3   8   0      291.48      308.65     22.12 o 
  -2   8   0      187.37      200.41     18.25 o 
  -1   8   0       95.19       73.93      6.70 o 
   0   8   0        0.07        1.05      3.15 o 
   1   8   0      453.43      435.34     18.74 o 
   2   8   0       25.94       20.39      5.85 o 
   3   8   0     1371.38     1392.14     37.03 o 
   4   8   0       15.94       11.05      5.76 o 
   5   8   0      321.63      302.23     18.36 o 
   6   8   0      299.14      318.23     14.26 o 
   7   8   0      216.57      207.58     12.93 o 
   8   8   0        4.70       13.68      8.19 o 
  -4   9   0      267.58      264.76     23.92 o 
  -3   9   0      980.56      972.44     41.01 o 
  -2   9   0      128.54      108.82     15.39 o 
  -1   9   0      927.24      923.92     22.24 o 
   0   9   0        8.80        4.19      4.46 o 
   1   9   0      457.56      444.12     20.10 o 
   2   9   0       99.99      100.49     11.22 o 
   3   9   0      635.52      552.73     24.21 o 
   4   9   0      487.01      486.18     23.54 o 
   5   9   0        6.52       19.80      7.54 o 
   6   9   0      130.63      135.77     15.26 o 
   7   9   0      183.35      178.56     14.05 o 
   8   9   0      412.76      386.10     17.99 o 
  -3  10   0       58.69       78.06     15.23 o 
  -2  10   0        6.04        5.82      6.29 o 
  -1  10   0      697.01      746.68     35.20 o 
   0  10   0       77.06       72.59      7.98 o 
   1  10   0      507.62      493.04     22.79 o 
   2  10   0      117.98      128.21     13.26 o 
   3  10   0      961.80      895.82     32.54 o 
   4  10   0      337.34      298.10     19.47 o 
   5  10   0       11.90       10.49      7.72 o 
   6  10   0       61.56       94.92     14.34 o 
   7  10   0      141.27      164.60     18.11 o 
  -2  11   0       76.01       47.52     12.18 o 
  -1  11   0      397.21      445.86     29.40 o 
   0  11   0       54.38       51.94      7.92 o 
   1  11   0      755.94      644.21     27.91 o 
   2  11   0      101.20       67.32     11.44 o 
   3  11   0       82.14       68.62     11.68 o 
   4  11   0       44.15       56.21     11.54 o 
   5  11   0      558.13      466.75     26.78 o 
   6  11   0      104.84      105.37     15.59 o 
  -1  12   0       55.77      111.96     19.88 o 
   0  12   0        1.77       -1.44      6.87 o 
   1  12   0        2.40        3.99      6.09 o 
   2  12   0        3.82        4.13      6.50 o 
   3  12   0      370.86      327.40     22.18 o 
   4  12   0      241.67      236.10     20.39 o 
   5  12   0       91.58       59.29     12.65 o 
   2  13   0       30.62       65.27     12.68 o 
   3  13   0       62.68       49.26     11.91 o 
  -3 -13   1      244.43      250.28     21.68 o 
  -2 -13   1       11.79        1.49      7.31 o 
  -5 -12   1      693.58      636.02     32.92 o 
  -4 -12   1        0.97        0.28      6.73 o 
  -3 -12   1      113.26      108.66     15.01 o 
  -2 -12   1       11.79       17.06      7.67 o 
  -1 -12   1      160.86      162.74     16.31 o 
   0 -12   1      366.35      410.36     29.88 o 
   1 -12   1        3.46        4.96      7.03 o 
  -6 -11   1       47.80       28.99     10.41 o 
  -5 -11   1      714.87      706.08     32.65 o 
  -4 -11   1      189.12      156.90     16.50 o 
  -3 -11   1     1455.03     1401.14     43.87 o 
  -2 -11   1      102.29       80.83     12.41 o 
  -1 -11   1      115.39      107.97     13.37 o 
   0 -11   1      493.04      503.35     28.38 o 
   1 -11   1      135.44      133.28     18.94 o 
   2 -11   1       54.03       77.12     15.20 o 
  -7 -10   1      231.50      262.52     21.71 o 
  -6 -10   1      182.79      145.71     16.40 o 
  -5 -10   1       61.84       69.28     12.41 o 
  -4 -10   1       40.39       36.50      9.61 o 
  -3 -10   1      913.64      866.71     32.26 o 
  -2 -10   1        2.85        1.75      4.93 o 
  -1 -10   1      447.18      403.57     20.97 o 
   0 -10   1      482.09      421.37     16.06 o 
   1 -10   1      259.96      221.95     20.71 o 
   2 -10   1      409.57      421.33     27.69 o 
   3 -10   1        0.05       -3.21      5.89 o 
  -8  -9   1       41.46       30.19      7.41 o 
  -7  -9   1      662.82      636.74     32.53 o 
  -6  -9   1      102.66       90.38     13.29 o 
  -5  -9   1       37.42       40.32      9.39 o 
  -4  -9   1       98.51       75.32     11.07 o 
  -3  -9   1      168.90      160.97     14.21 o 
  -2  -9   1       13.55        6.32      4.46 o 
  -1  -9   1      279.34      326.18     17.69 o 
   0  -9   1      715.05      725.49     25.81 o 
   1  -9   1       16.49       17.02      4.49 o 
   2  -9   1      399.18      409.42     25.61 o 
   3  -9   1        2.94       -0.33      5.68 o 
   4  -9   1      309.60      339.88     25.81 o 
  -8  -8   1      532.43      444.15     27.67 o 
  -7  -8   1      314.58      314.43     14.83 o 
  -6  -8   1      120.63      115.53      9.74 o 
  -5  -8   1       28.31       30.38      8.01 o 
  -4  -8   1      550.61      532.15     23.48 o 
  -3  -8   1      444.93      428.58     20.08 o 
  -2  -8   1       93.13       61.73      8.75 o 
  -1  -8   1      367.71      420.47     18.83 o 
   0  -8   1     1033.12     1021.70     28.82 o 
   1  -8   1       19.59       30.34      4.86 o 
   2  -8   1        5.74        0.88      4.40 o 
   3  -8   1       33.75       41.20     10.80 o 
   4  -8   1      129.99      127.11     17.03 o 
   5  -8   1        4.35       10.75      7.23 o 
  -8  -7   1        6.66       20.08      8.48 o 
  -7  -7   1      296.74      298.36     13.91 o 
  -6  -7   1      305.94      298.74     13.36 o 
  -5  -7   1      934.34      953.19     22.43 o 
  -4  -7   1     1793.20     1742.85     41.60 o 
  -3  -7   1       62.98       42.01      7.89 o 
  -2  -7   1     2258.89     2200.57     44.45 o 
  -1  -7   1      321.42      362.13     15.97 o 
   0  -7   1     1201.49     1114.44     28.32 o 
   1  -7   1      221.13      240.32      9.91 o 
   2  -7   1      215.64      209.86     11.78 o 
   3  -7   1       19.25       34.23      8.94 o 
   4  -7   1      826.37      948.71     37.75 o 
   5  -7   1      824.56      801.76     36.27 o 
   6  -7   1       33.83        5.73      7.87 o 
  -9  -6   1        1.42       12.41      8.94 o 
  -8  -6   1        7.81       17.28      8.31 o 
  -7  -6   1      220.75      201.07     11.41 o 
  -6  -6   1      126.52      125.22      8.87 o 
  -5  -6   1       93.06       84.21      8.99 o 
  -4  -6   1     2112.01     2110.76     31.81 o 
  -3  -6   1       85.28      108.24     10.11 o 
  -2  -6   1     1667.19     1758.67     36.86 o 
  -1  -6   1       15.60       39.21      5.87 o 
   0  -6   1     3151.24     3352.86     52.30 o 
   1  -6   1       60.43       79.48      6.66 o 
   2  -6   1     1097.56     1056.60     19.88 o 
   3  -6   1      627.23      589.11     26.22 o 
   4  -6   1      213.22      215.24     17.08 o 
   5  -6   1      254.80      202.98     18.70 o 
   6  -6   1      500.66      498.04     29.57 o 
  -9  -5   1       21.77       37.00     11.88 o 
  -8  -5   1      168.87      183.68     18.91 o 
  -7  -5   1       54.92       56.43     11.41 o 
  -6  -5   1      169.51      148.75      8.98 o 
  -5  -5   1      639.52      630.63     16.39 o 
  -4  -5   1     1808.94     1814.51     27.61 o 
  -3  -5   1       73.23       75.13      5.56 o 
  -2  -5   1     1193.85     1072.80     25.95 o 
  -1  -5   1        4.70        1.66      2.50 o 
   0  -5   1     5591.82     6311.93     78.75 o 
   1  -5   1        5.26        1.52      2.37 o 
   2  -5   1      291.16      220.59      7.76 o 
   3  -5   1      922.75      991.78     32.20 o 
   4  -5   1      301.17      334.60     19.69 o 
   5  -5   1      512.77      591.74     28.05 o 
   6  -5   1       80.44       66.29     13.07 o 
   7  -5   1       10.09        3.74      6.37 o 
  -9  -4   1        2.46        9.80      8.28 o 
  -8  -4   1        2.02        0.91      6.62 o 
  -7  -4   1      124.68      120.52     14.65 o 
  -6  -4   1      535.36      552.77     15.60 o 
  -5  -4   1      481.31      538.40     15.76 o 
  -4  -4   1      311.83      259.68      6.99 o 
  -3  -4   1        7.91       -1.91      1.91 o 
  -1  -4   1       33.36       20.22      3.68 o 
   0  -4   1     5452.52     6204.66     74.29 o 
   1  -4   1     3636.58     3933.87     38.87 o 
   2  -4   1      588.78      564.35     13.66 o 
   3  -4   1     1160.62     1136.29     16.59 o 
   4  -4   1       50.40       52.78      9.23 o 
   5  -4   1      270.75      268.44     18.53 o 
   6  -4   1       46.56       29.93      9.09 o 
   7  -4   1      272.76      274.81     22.05 o 
  -9  -3   1       13.97       29.27     11.68 o 
  -8  -3   1      623.70      577.37     30.18 o 
  -7  -3   1       17.72       21.24      8.62 o 
  -6  -3   1        7.38        5.92      5.57 o 
  -5  -3   1       56.07       41.02      4.65 o 
  -4  -3   1     1318.13     1367.35     16.38 o 
  -3  -3   1       71.98       64.58      4.37 o 
  -2  -3   1      876.67      763.69     12.84 o 
  -1  -3   1     1864.11     2052.47     31.40 o 
   0  -3   1     4487.54     5099.70     60.28 o 
   1  -3   1     1796.00     1764.75     20.42 o 
   2  -3   1      435.65      352.63      9.09 o 
   3  -3   1     3646.30     3854.58     54.93 o 
   4  -3   1      394.80      402.99     19.32 o 
   5  -3   1      494.70      462.70     22.96 o 
   6  -3   1       42.16       40.93      9.75 o 
   7  -3   1      440.96      431.27     26.75 o 
   8  -3   1       21.20       26.17     10.11 o 
  -9  -2   1        7.96        4.63      8.78 o 
  -8  -2   1      397.79      386.66     25.28 o 
  -7  -2   1       13.56       11.49      7.20 o 
  -6  -2   1      607.07      651.29     16.92 o 
  -5  -2   1       25.11       26.12      4.16 o 
  -4  -2   1     3027.91     3282.78     28.48 o 
  -3  -2   1     3290.38     4022.60     31.14 o 
  -1  -2   1     1654.04     1639.89     24.39 o 
   1  -2   1     1336.83     1389.49     16.50 o 
   3  -2   1      901.02      684.62     10.09 o 
   4  -2   1      174.48      194.87     13.13 o 
   5  -2   1     1610.58     1543.64     41.67 o 
   6  -2   1       56.28       53.20     10.66 o 
   7  -2   1      297.98      324.79     23.28 o 
   8  -2   1       20.50       14.43      8.75 o 
  -9  -1   1        1.91        4.60      8.50 o 
  -8  -1   1       22.12       33.21     11.63 o 
  -7  -1   1        4.80       10.28      7.28 o 
  -6  -1   1      393.29      407.06     13.96 o 
  -5  -1   1        5.86        6.75      2.97 o 
  -4  -1   1     2293.06     2382.47     22.32 o 
  -3  -1   1     3076.06     3477.08     29.07 o 
  -2  -1   1     1669.10     1753.14     15.18 o 
  -1  -1   1     7131.33     8083.56     84.49 o 
   0  -1   1     3258.89     3588.61     40.38 o 
   1  -1   1     8323.16     8616.29     88.86 o 
   2  -1   1       52.54       98.67      3.33 o 
   3  -1   1     5950.15     6052.81     50.59 o 
   4  -1   1       55.95       69.57      3.30 o 
   5  -1   1      756.33      717.37     27.19 o 
   6  -1   1      134.69      116.89     13.98 o 
   7  -1   1     1614.40     1566.59     49.32 o 
   8  -1   1      193.52      182.10     20.71 o 
  -8   0   1       11.01       32.57     11.71 o 
  -7   0   1        1.78        4.23      4.11 o 
  -6   0   1      478.58      447.78     15.08 o 
  -5   0   1      154.78      176.99      8.72 o 
  -4   0   1      692.84      696.60     23.62 o 
  -3   0   1      819.29      832.45     19.31 o 
  -2   0   1       64.83       30.66      3.75 o 
  -1   0   1     4923.63     5172.89     56.27 o 
   0   0   1      421.15      346.37      6.29 o 
   1   0   1     7711.32     7090.98     73.99 o 
   2   0   1     3550.61     4252.11     35.96 o 
   3   0   1     5276.80     5297.87     95.23 o 
   4   0   1      177.11      155.74      5.29 o 
   5   0   1       75.01       63.77      9.75 o 
   6   0   1      184.28      202.68     16.53 o 
   7   0   1       82.23       88.34     14.31 o 
   8   0   1        2.66        4.02      7.81 o 
  -8   1   1      134.84      123.94     17.92 o 
  -7   1   1      223.49      203.47     25.19 o 
  -6   1   1       86.48      111.52     13.54 o 
  -5   1   1      135.95      238.73     15.97 o 
  -4   1   1      571.50      561.47     20.85 o 
  -3   1   1       94.54       49.32      6.26 o 
  -2   1   1      126.28      212.06      9.11 o 
   0   1   1      421.97      497.06      8.50 o 
   1   1   1     5136.70     5033.19     54.69 o 
   2   1   1     5909.94     6970.83    153.87 o 
   3   1   1    10417.97    10670.79     83.43 o 
   4   1   1       83.15       52.97      3.76 o 
   5   1   1      134.95       99.09      5.36 o 
   6   1   1      106.68      106.67     13.52 o 
   7   1   1      193.63      166.68     17.42 o 
   8   1   1      288.85      305.74     23.74 o 
   9   1   1        6.11       33.65     12.13 o 
  -8   2   1      305.74      283.33     15.60 o 
  -7   2   1      186.63      188.66     11.96 o 
  -6   2   1       27.23       33.76      9.00 o 
  -5   2   1     1293.47     1446.11     39.63 o 
  -4   2   1        4.30       28.52      6.03 o 
  -3   2   1      915.57      808.99     23.07 o 
  -2   2   1      314.70      471.32      6.45 o 
  -1   2   1     4068.92     4043.25     33.63 o 
   0   2   1        2.58       -0.99      1.28 o 
   1   2   1      910.61      790.14     10.80 o 
   2   2   1    14471.21    15771.18    116.81 o 
   3   2   1     3693.96     3833.65     48.46 o 
   4   2   1     5347.34     5979.36     43.46 o 
   5   2   1     1671.63     1647.37     23.45 o 
   6   2   1      199.89      173.38     15.90 o 
   7   2   1       74.69       54.11     11.47 o 
   8   2   1      319.54      353.51     24.73 o 
   9   2   1        0.81        3.10      8.01 o 
  -8   3   1       42.16       42.95      8.48 o 
  -7   3   1      256.18      262.93     22.32 o 
  -6   3   1       32.48       45.72     10.22 o 
  -5   3   1      145.20      137.93     13.37 o 
  -4   3   1      304.45      329.53     17.11 o 
  -3   3   1     2987.71     3183.76     55.33 o 
  -2   3   1      174.32      165.28      4.61 o 
  -1   3   1     2720.70     2622.46     22.35 o 
   0   3   1      804.37      976.05     17.01 o 
   1   3   1      266.26      170.55      7.00 o 
   2   3   1     2118.84     2978.87     39.50 o 
   3   3   1      886.06      713.72     13.11 o 
   4   3   1     3763.78     3811.86     40.03 o 
   5   3   1     1276.09     1374.29     21.99 o 
   6   3   1     1334.07     1363.91     18.70 o 
   7   3   1      313.91      305.30     20.74 o 
   8   3   1      568.88      532.87     29.33 o 
   9   3   1       13.54        0.64      7.92 o 
  -7   4   1        8.79        6.90      6.56 o 
  -6   4   1       92.96       76.43     12.90 o 
  -5   4   1      238.92      253.49     17.83 o 
  -4   4   1       30.09       26.36      6.56 o 
  -3   4   1     1371.26     1233.41     32.98 o 
  -2   4   1      729.72      948.19     14.34 o 
  -1   4   1     2909.81     2961.75     24.00 o 
   0   4   1     2951.52     3300.42     25.36 o 
   1   4   1      720.11      588.72     15.01 o 
   2   4   1      264.87      202.77      6.72 o 
   3   4   1     1132.73     1155.47     28.22 o 
   4   4   1     2755.19     2632.81     32.33 o 
   5   4   1        2.13        1.49      2.05 o 
   6   4   1     1352.35     1334.82     19.44 o 
   7   4   1       64.63       69.70     12.29 o 
   8   4   1      146.46      167.98     18.27 o 
   9   4   1       19.84       17.06      9.20 o 
  -7   5   1      237.90      268.22     22.07 o 
  -6   5   1      102.47       68.12     12.58 o 
  -5   5   1       88.17       86.26     12.52 o 
  -4   5   1       11.99       14.40      5.51 o 
  -3   5   1      787.38      711.73     26.48 o 
  -2   5   1      102.10      100.44      5.28 o 
   0   5   1     1431.60     1476.34     19.51 o 
   1   5   1     4701.43     5139.38     50.47 o 
   2   5   1     1759.13     1605.00     30.47 o 
   3   5   1     1139.88     1278.08     24.95 o 
   4   5   1      736.59      696.48     10.98 o 
   5   5   1        4.42        3.90      2.26 o 
   6   5   1      662.04      595.80     13.34 o 
   7   5   1       66.87       55.82     11.02 o 
   8   5   1      373.30      396.07     25.09 o 
   9   5   1        0.77       -0.47      6.95 o 
  -6   6   1        7.01       -0.25      6.23 o 
  -5   6   1        3.22        9.09      6.09 o 
  -4   6   1      480.85      472.06     24.21 o 
  -3   6   1      936.67      932.73     32.31 o 
  -2   6   1       39.17       32.88      3.88 o 
  -1   6   1      542.33      485.84     12.42 o 
   0   6   1       27.15        7.32      2.14 o 
   2   6   1     2487.27     2389.07     30.47 o 
   3   6   1      574.86      632.56     25.68 o 
   4   6   1     1806.05     1774.94     22.82 o 
   5   6   1       94.35      105.69     14.77 o 
   6   6   1      293.60      312.78     10.22 o 
   7   6   1      137.45      135.43      7.83 o 
   8   6   1      247.27      209.46     19.88 o 
   9   6   1        1.51       -0.72      7.78 o 
  -6   7   1       24.34       25.28     10.02 o 
  -5   7   1      473.87      436.37     26.22 o 
  -4   7   1      712.80      690.63     31.38 o 
  -3   7   1      728.02      801.15     32.20 o 
  -2   7   1      247.54      287.79     18.36 o 
  -1   7   1      865.39      906.57     18.77 o 
   0   7   1     2092.41     2135.19     40.59 o 
   1   7   1       38.34       36.02      4.37 o 
   2   7   1      265.50      181.33     21.49 o 
   3   7   1       68.28       85.52      6.70 o 
   4   7   1     2069.98     2097.75     31.76 o 
   5   7   1       14.41        8.43      2.92 o 
   6   7   1      196.96      195.62      8.99 o 
   7   7   1       26.52       25.45      4.78 o 
   8   7   1      302.01      299.38     22.12 o 
  -5   8   1      166.76      138.62     18.03 o 
  -4   8   1        8.06        6.23      7.42 o 
  -3   8   1     2023.67     1968.87     55.58 o 
  -2   8   1      913.33     1090.80     38.52 o 
  -1   8   1        1.27        4.10      2.61 o 
   0   8   1     1461.16     1540.07     35.64 o 
   1   8   1       86.80       95.94     17.10 o 
   2   8   1      338.20      308.78     17.06 o 
   3   8   1       79.39       75.49     10.26 o 
   4   8   1     1817.68     1830.54     30.86 o 
   5   8   1        0.54       -0.62      2.52 o 
   6   8   1      685.16      648.32     16.07 o 
   7   8   1      511.60      483.61     18.47 o 
   8   8   1      111.19      123.84     17.19 o 
  -4   9   1      262.92      253.71     23.76 o 
  -3   9   1      451.31      449.98     27.94 o 
  -2   9   1       82.29       85.04     14.13 o 
  -1   9   1      189.21      171.33      9.99 o 
   0   9   1      222.90      239.83     14.74 o 
   1   9   1       47.74       54.05      8.64 o 
   2   9   1      239.40      234.13     15.18 o 
   3   9   1       37.72       21.28      4.61 o 
   4   9   1      493.05      462.40     15.78 o 
   5   9   1       13.71       20.19      5.03 o 
   6   9   1      447.42      399.23     22.90 o 
   7   9   1      122.12      137.29     11.63 o 
   8   9   1       45.32       47.84     11.99 o 
  -3  10   1       12.77       39.82     11.52 o 
  -2  10   1      115.45      109.27     16.40 o 
  -1  10   1       76.61       76.18     13.76 o 
   0  10   1      700.70      661.45     19.89 o 
   1  10   1       19.58       11.97      6.01 o 
   2  10   1      125.55       92.55     11.66 o 
   3  10   1        4.13        8.14      5.98 o 
   4  10   1      471.55      454.67     23.95 o 
   5  10   1       50.55       63.19     11.77 o 
   6  10   1       94.95      129.88     15.90 o 
   7  10   1       56.34       73.19     14.10 o 
  -2  11   1      108.91      141.15     19.83 o 
  -1  11   1        8.05       11.57      7.95 o 
   0  11   1      533.39      535.17     26.42 o 
   1  11   1       32.09       24.89      7.87 o 
   2  11   1      260.38      296.99     19.32 o 
   3  11   1       44.76       44.64     10.22 o 
   4  11   1      129.78      150.15     16.42 o 
   5  11   1       86.32      101.94     15.15 o 
   6  11   1        9.41       10.66      8.19 o 
  -1  12   1       80.42       74.82     16.17 o 
   1  12   1       44.12       22.60      8.22 o 
   2  12   1      127.31      123.26     14.95 o 
   3  12   1      260.53      226.46     19.30 o 
   4  12   1      198.32      181.02     18.39 o 
   5  12   1       82.47       93.29     15.32 o 
   2  13   1       49.00       71.23     13.32 o 
   3  13   1      152.26      155.46     17.83 o 
  -3 -13   2       26.71       24.36     10.11 o 
  -2 -13   2        2.98        6.64      7.84 o 
  -5 -12   2       15.58        6.79      8.25 o 
  -4 -12   2      869.16      799.09     35.58 o 
  -3 -12   2        8.96        9.50      6.79 o 
  -2 -12   2      529.63      545.03     28.05 o 
  -1 -12   2        0.67        6.26      6.53 o 
   0 -12   2      289.99      313.50     19.61 o 
   1 -12   2      166.72      181.50     23.18 o 
  -6 -11   2        2.91        1.16      7.51 o 
  -5 -11   2       12.66        5.07      7.45 o 
  -3 -11   2      112.27       94.10     13.54 o 
  -2 -11   2     1476.41     1247.42     40.62 o 
  -1 -11   2       24.05       24.62      8.17 o 
   0 -11   2      294.80      345.03     16.00 o 
   1 -11   2       10.48       12.49      7.78 o 
   2 -11   2       34.73       37.96     11.68 o 
  -7 -10   2      121.60      115.78     16.56 o 
  -6 -10   2       56.04       84.26     13.79 o 
  -5 -10   2      199.18      170.66     17.25 o 
  -4 -10   2      269.29      229.51     17.78 o 
  -2 -10   2      361.78      409.36     21.88 o 
  -1 -10   2       14.25       13.37      5.89 o 
   0 -10   2     1024.73      949.12     24.62 o 
   1 -10   2      515.47      504.71     29.05 o 
   2 -10   2       75.95      123.92     17.62 o 
   3 -10   2      180.55      195.70     22.35 o 
  -8  -9   2      444.90      442.20     27.97 o 
  -7  -9   2      324.17      291.28     15.24 o 
  -6  -9   2      150.23      132.45     15.23 o 
  -5  -9   2       19.54       32.95      9.11 o 
  -4  -9   2      374.04      365.25     20.88 o 
  -3  -9   2       71.85       64.80     10.25 o 
  -2  -9   2      104.34       73.27     10.28 o 
  -1  -9   2     1494.12     1437.11     38.49 o 
   0  -9   2      648.27      674.08     19.31 o 
   1  -9   2      141.57      151.52     19.05 o 
   2  -9   2       94.94       86.04     14.26 o 
   3  -9   2      572.83      559.29     31.62 o 
   4  -9   2        2.14        3.44      6.76 o 
  -8  -8   2       91.07      119.88     16.34 o 
  -7  -8   2        0.51       -3.50      3.71 o 
  -6  -8   2     1542.42     1483.05     65.21 o 
  -5  -8   2      519.19      506.59     24.21 o 
  -4  -8   2      758.34      750.05     28.17 o 
  -3  -8   2      200.33      207.16     14.82 o 
  -2  -8   2      653.74      592.58     23.28 o 
  -1  -8   2      286.93      279.69     15.81 o 
   0  -8   2      470.49      459.99     19.44 o 
   1  -8   2     1018.52      983.61     22.06 o 
   2  -8   2      423.86      493.27     26.39 o 
   3  -8   2     1036.23     1180.74     43.44 o 
   4  -8   2      338.94      317.71     23.48 o 
   5  -8   2      328.89      289.13     23.71 o 
  -8  -7   2      141.97      168.59     18.03 o 
  -7  -7   2      195.45      197.75     12.35 o 
  -6  -7   2        9.41        8.66      4.26 o 
  -5  -7   2      211.82      199.51     10.61 o 
  -4  -7   2     1130.31     1132.94     33.01 o 
  -3  -7   2     1138.05     1072.08     31.15 o 
  -2  -7   2      150.51      150.92     11.13 o 
  -1  -7   2      909.75      902.75     26.42 o 
   0  -7   2      376.68      430.69     17.50 o 
   1  -7   2     1831.17     1935.37     38.90 o 
   2  -7   2       60.78       76.44      6.57 o 
   3  -7   2      295.26      290.76     20.13 o 
   4  -7   2       74.20       78.89     13.54 o 
   5  -7   2      306.01      248.72     20.52 o 
   6  -7   2       13.11       16.50      9.33 o 
  -8  -6   2      163.34      172.44     18.14 o 
  -7  -6   2      143.25      146.46     15.81 o 
  -6  -6   2        5.35       10.51      4.08 o 
  -5  -6   2        2.93       -1.73      5.86 o 
  -4  -6   2      802.68      780.70     18.22 o 
  -3  -6   2     2882.88     2938.66     52.76 o 
  -2  -6   2     1073.49     1199.93     29.99 o 
  -1  -6   2      612.46      403.57     16.06 o 
   0  -6   2      218.20      287.14     13.21 o 
   1  -6   2     2192.37     2391.44     32.24 o 
   2  -6   2       22.16       14.28      3.17 o 
   3  -6   2      402.66      372.89     21.10 o 
   4  -6   2       29.34       41.07      9.27 o 
   5  -6   2      189.94      201.12     18.70 o 
   6  -6   2        1.14       -0.38      5.92 o 
  -9  -5   2       13.87       20.63      9.64 o 
  -8  -5   2        2.12       -0.97      6.23 o 
  -7  -5   2      110.71      106.05     13.76 o 
  -6  -5   2      559.83      577.83     16.58 o 
  -5  -5   2       32.09       25.22      4.34 o 
  -4  -5   2       55.49       53.81      5.43 o 
  -3  -5   2     1609.44     1507.60     23.56 o 
  -2  -5   2      121.64      173.15     10.35 o 
  -1  -5   2     3801.02     4020.87     58.51 o 
   0  -5   2     2057.78     2647.51     43.03 o 
   2  -5   2       16.02       19.86      3.12 o 
   3  -5   2      989.17      998.69     32.78 o 
   4  -5   2      953.67      928.97     33.34 o 
   5  -5   2       18.52       25.26      7.81 o 
   6  -5   2       21.47       35.58     10.33 o 
   7  -5   2       55.85       35.92     11.68 o 
  -9  -4   2        0.74       -6.12      6.12 o 
  -8  -4   2        5.16        5.89      6.98 o 
  -7  -4   2      209.13      229.70     17.92 o 
  -6  -4   2       38.79       42.67      5.62 o 
  -5  -4   2      144.76      115.14      5.76 o 
  -4  -4   2      153.15      188.85      6.41 o 
  -3  -4   2     1010.05      925.31     13.12 o 
  -2  -4   2        5.16        8.14      3.08 o 
  -1  -4   2     1516.28     1483.58     28.52 o 
   1  -4   2     6333.43     6859.18     60.59 o 
   2  -4   2      524.47      544.99     13.29 o 
   3  -4   2     2201.08     2257.44     43.49 o 
   4  -4   2      909.29      882.14     30.51 o 
   5  -4   2       99.13      108.22     13.54 o 
   6  -4   2      178.02      186.92     18.41 o 
   7  -4   2       49.57       31.73     10.99 o 
  -9  -3   2      146.18      174.74     20.27 o 
  -8  -3   2      215.23      200.32     19.52 o 
  -7  -3   2      533.88      545.56     27.03 o 
  -6  -3   2        2.63        2.36      5.45 o 
  -5  -3   2     1028.28     1046.62     15.60 o 
  -4  -3   2       33.81       38.89      3.33 o 
  -3  -3   2     2179.63     2023.18     20.37 o 
  -2  -3   2      106.61       99.20      3.86 o 
  -1  -3   2     1053.66      955.91     20.13 o 
   1  -3   2     1628.72     1604.56     19.98 o 
   2  -3   2      297.74      242.31      7.08 o 
   3  -3   2      915.22      913.65     28.05 o 
   4  -3   2     1751.96     1945.14     45.47 o 
   5  -3   2      178.36      153.47     14.40 o 
   6  -3   2      147.85      162.30     16.42 o 
   7  -3   2       50.57       50.20     12.02 o 
   8  -3   2       68.53       56.88     13.98 o 
  -9  -2   2        2.33       10.14      9.00 o 
  -8  -2   2      100.12       86.12     14.51 o 
  -7  -2   2      661.40      653.00     29.40 o 
  -6  -2   2       14.79       18.48      4.43 o 
  -5  -2   2      134.64       95.83      4.87 o 
  -4  -2   2        1.32       11.52      2.26 o 
  -3  -2   2     1093.17     1012.64     12.69 o 
  -1  -2   2       26.75        2.96      1.47 o 
   1  -2   2     2977.47     3287.75     53.22 o 
   2  -2   2       10.22        9.35      1.88 o 
   3  -2   2       99.33       45.88      3.25 o 
   4  -2   2     2165.93     2238.52     25.48 o 
   5  -2   2      329.19      288.27     17.97 o 
   6  -2   2      857.66      827.84     32.81 o 
   7  -2   2       12.56       12.68      7.72 o 
   8  -2   2      355.57      362.31     26.39 o 
  -8  -1   2       42.26       34.34     11.02 o 
  -7  -1   2      224.74      231.41     12.18 o 
  -6  -1   2       18.46       15.59      4.51 o 
  -5  -1   2      256.45      258.49     10.35 o 
  -4  -1   2      196.75      166.13      6.94 o 
  -3  -1   2     3634.12     3972.47     30.90 o 
  -2  -1   2      354.54      597.28      8.09 o 
  -1  -1   2     4199.79     4623.93     55.19 o 
   0  -1   2     2263.88     2348.44     30.32 o 
   1  -1   2      286.71      342.79      7.03 o 
   2  -1   2       52.83       21.53      2.21 o 
   3  -1   2      634.24      624.65     10.85 o 
   4  -1   2      618.04      483.20     10.63 o 
   5  -1   2        1.11        4.43      4.46 o 
   6  -1   2      296.40      296.16     19.96 o 
   7  -1   2        2.17        2.13      6.09 o 
   8  -1   2      375.28      354.59     25.73 o 
  -8   0   2      109.29       98.58     16.26 o 
  -7   0   2       99.71      104.45      9.46 o 
  -6   0   2       41.08       44.54      6.25 o 
  -5   0   2      174.60      201.13      9.36 o 
  -4   0   2       58.45       42.64      3.08 o 
  -3   0   2     2660.29     2899.16     23.69 o 
  -2   0   2       31.73        3.73      1.02 o 
   0   0   2     4611.90     4824.87     53.20 o 
   2   0   2     8357.94    10706.92     81.84 o 
   3   0   2     1672.93     1920.39     22.02 o 
   4   0   2     1139.08     1026.70     16.65 o 
   5   0   2       66.35       79.70     10.80 o 
   6   0   2       19.10       15.42      7.45 o 
   7   0   2      212.33      222.84     19.91 o 
   8   0   2       57.98       66.19     14.26 o 
  -8   1   2       10.18       -0.33      7.23 o 
  -7   1   2      320.86      310.17     14.70 o 
  -6   1   2       12.59       22.76      5.20 o 
  -5   1   2      325.91      323.97     12.22 o 
  -4   1   2      585.51      563.08     20.80 o 
  -3   1   2       18.10       57.13      6.43 o 
  -2   1   2      874.65      903.07     10.74 o 
  -1   1   2      175.19      151.20      4.74 o 
   1   1   2       65.88       48.43      3.41 o 
   2   1   2    26595.86    25739.19    184.54 o 
   3   1   2     3966.04     4814.32     43.82 o 
   4   1   2      510.40      402.13      9.78 o 
   5   1   2       40.01       29.85      9.00 o 
   6   1   2      274.17      241.99     18.39 o 
   7   1   2      457.04      508.77     27.91 o 
   8   1   2        9.77       20.88     10.22 o 
   9   1   2       52.31       58.87     14.76 o 
  -8   2   2      110.47      109.21     11.42 o 
  -7   2   2      633.11      627.05     42.82 o 
  -6   2   2      179.07      186.22     11.23 o 
  -5   2   2      111.21       90.75     11.19 o 
  -4   2   2      467.95      411.25     18.25 o 
  -3   2   2      419.64      389.01     15.48 o 
  -1   2   2      711.70      867.08     10.94 o 
   0   2   2     3585.99     3567.92     42.59 o 
   1   2   2      725.79      953.27     12.16 o 
   2   2   2     5282.87     7328.40     59.87 o 
   3   2   2       62.62       66.46      9.03 o 
   4   2   2    11692.86    12342.94     99.60 o 
   5   2   2      295.63      332.08     13.43 o 
   6   2   2      220.17      257.67     18.36 o 
   7   2   2      280.19      295.77     22.26 o 
   8   2   2       62.04       91.94     15.56 o 
   9   2   2       11.15       16.78     10.02 o 
  -8   3   2        0.64       -1.45      5.10 o 
  -7   3   2      239.07      249.41     13.93 o 
  -6   3   2      418.86      379.51     22.15 o 
  -5   3   2      409.63      418.86     21.49 o 
  -4   3   2      273.05      244.99     14.79 o 
  -3   3   2      106.16       96.29      9.00 o 
  -1   3   2     1315.17     1568.37     17.89 o 
   0   3   2     2351.24     2354.34     32.43 o 
   1   3   2     1557.82     2168.33     32.20 o 
   3   3   2      201.87      211.62      7.26 o 
   4   3   2       50.13      118.18      9.24 o 
   5   3   2     1134.04     1239.76     26.31 o 
   6   3   2      561.36      538.70     30.64 o 
   7   3   2      434.76      424.07     24.67 o 
   8   3   2      222.96      202.57     20.08 o 
   9   3   2      141.02      144.33     19.69 o 
  -7   4   2       38.41       30.48      7.00 o 
  -6   4   2      105.62      125.00     15.12 o 
  -5   4   2       27.99       32.13      7.98 o 
  -4   4   2     1206.62     1166.84     34.09 o 
  -3   4   2       38.56       57.07      7.89 o 
  -1   4   2     1457.52     1819.81     21.49 o 
   0   4   2     3467.97     3314.90     44.34 o 
   1   4   2       72.00       57.34      5.29 o 
   3   4   2      126.87       83.68      5.22 o 
   4   4   2       15.45        1.74      3.04 o 
   5   4   2       62.97       87.32      6.30 o 
   6   4   2        0.88       -2.24      2.36 o 
   7   4   2     1094.16     1117.16     39.07 o 
   8   4   2       16.42       26.58     10.16 o 
   9   4   2       48.55       68.01     15.15 o 
  -7   5   2       34.65       37.24     10.93 o 
  -6   5   2        2.48        7.11      6.23 o 
  -5   5   2      108.72       95.29     13.10 o 
  -4   5   2      720.69      736.74     28.25 o 
  -3   5   2      348.53      469.62     21.10 o 
  -2   5   2      532.54      478.31     18.17 o 
  -1   5   2       87.63       78.70      3.71 o 
   0   5   2     1827.06     1575.89     28.17 o 
   1   5   2     1176.53     1373.06     27.00 o 
   2   5   2      175.39       89.39      6.98 o 
   3   5   2      118.40      237.68      8.51 o 
   4   5   2      733.53      719.54     16.03 o 
   5   5   2      237.65      203.98      9.22 o 
   6   5   2        3.82        2.43      2.11 o 
   7   5   2      354.96      365.61     22.65 o 
   8   5   2       67.40       76.35     14.07 o 
   9   5   2      103.73      105.09     17.28 o 
  -6   6   2      228.38      235.96     21.04 o 
  -5   6   2       12.76       12.88      6.95 o 
  -4   6   2      570.74      591.27     26.69 o 
  -3   6   2       57.39       64.99     10.28 o 
  -2   6   2       10.22        7.72      2.31 o 
  -1   6   2        1.84        5.43      1.73 o 
   0   6   2       35.44        9.95      2.44 o 
   1   6   2      823.83      840.14     21.85 o 
   2   6   2       21.84       -0.30      2.60 o 
   3   6   2     3719.95     4040.03     61.73 o 
   4   6   2       10.87       32.13     10.80 o 
   5   6   2       34.48       24.54      4.38 o 
   6   6   2       38.74       19.78      3.93 o 
   7   6   2      315.69      315.05     11.03 o 
   8   6   2       37.56       38.13     11.05 o 
   9   6   2       18.87       30.01     11.47 o 
  -6   7   2      220.82      254.37     22.96 o 
  -5   7   2       87.71       67.98     12.79 o 
  -4   7   2      642.29      667.84     30.57 o 
  -3   7   2       99.80      122.78     13.93 o 
  -2   7   2      498.01      475.30     22.87 o 
  -1   7   2      179.88      167.11      6.24 o 
   0   7   2      870.66      888.13     19.28 o 
   1   7   2       12.20        4.00      2.25 o 
   2   7   2      207.96      142.22      6.01 o 
   3   7   2     1404.01     1295.90     18.95 o 
   4   7   2      403.09      430.84      9.73 o 
   5   7   2     1459.80     1512.33     24.62 o 
   6   7   2       70.73       77.85      6.38 o 
   7   7   2      299.36      322.30     11.49 o 
   8   7   2       23.63       32.71     11.16 o 
  -5   8   2       24.02       19.02      8.45 o 
  -4   8   2      767.40      655.87     31.99 o 
  -3   8   2      176.65      192.49     18.22 o 
  -2   8   2      103.20       93.26     12.96 o 
  -1   8   2       35.08       44.61      6.18 o 
   0   8   2     1380.47     1457.62     23.88 o 
   1   8   2      181.19      146.64      9.60 o 
   2   8   2       64.14       62.85      6.46 o 
   3   8   2      483.62      444.41     14.07 o 
   4   8   2        0.29       -3.35      3.35 o 
   5   8   2       11.58       14.99      4.10 o 
   6   8   2        9.13       18.81      4.23 o 
   7   8   2      610.22      602.31     18.90 o 
   8   8   2       18.66       15.87      5.07 o 
  -4   9   2       49.29       66.77     14.37 o 
  -3   9   2      282.37      288.77     22.12 o 
  -2   9   2       18.18       18.44      7.48 o 
  -1   9   2      120.57      130.02     15.20 o 
   0   9   2       95.66       89.91     10.11 o 
   1   9   2        6.44        6.05      4.16 o 
   2   9   2       90.31       80.57      7.45 o 
   3   9   2      175.91      169.26      9.53 o 
   4   9   2       49.06       41.63      7.52 o 
   5   9   2       37.54       36.25      5.99 o 
   6   9   2        1.80       -3.46      3.46 o 
   7   9   2      312.94      300.92     14.95 o 
   8   9   2       79.08       79.46     20.24 o 
  -3  10   2      217.29      198.05     21.27 o 
  -2  10   2       31.70       27.67      9.44 o 
  -1  10   2     2177.02     2276.99     63.08 o 
   0  10   2       46.75       28.39     10.61 o 
   1  10   2      268.59      260.49     16.92 o 
   2  10   2       69.67       62.61      7.16 o 
   3  10   2      121.95      120.71      9.18 o 
   4  10   2      102.59       96.58      8.89 o 
   5  10   2        2.96       -1.15      3.82 o 
   6  10   2       18.27       19.24      5.71 o 
   7  10   2       91.06       94.71     15.26 o 
  -2  11   2        2.12       17.94      9.44 o 
  -1  11   2      291.15      355.81     26.50 o 
   0  11   2        0.75       -0.47      3.82 o 
   1  11   2      478.14      465.83     23.74 o 
   2  11   2       46.53       44.31     10.14 o 
   3  11   2      371.14      357.44     21.60 o 
   4  11   2       66.02       59.79      8.00 o 
   5  11   2       99.43      107.89     10.49 o 
   6  11   2      211.67      221.95     20.74 o 
  -1  12   2       30.97       39.99     12.85 o 
   0  12   2       27.42       19.00     10.49 o 
   1  12   2      374.28      387.96     23.01 o 
   2  12   2       79.43       81.47     13.18 o 
   3  12   2      772.82      780.38     33.98 o 
   4  12   2      106.83      102.57     15.56 o 
   5  12   2       21.33       25.20      9.83 o 
   2  13   2        2.24        6.20      7.72 o 
   3  13   2      107.32      106.28     15.87 o 
  -5 -12   3      245.05      260.14     22.90 o 
  -4 -12   3        0.58        1.14      6.32 o 
  -3 -12   3      375.76      395.52     25.17 o 
  -2 -12   3       14.69        6.81      7.03 o 
  -1 -12   3      198.39      194.56     18.33 o 
   0 -12   3        2.07        4.29      5.29 o 
   1 -12   3       27.72       29.63     13.21 o 
  -6 -11   3        0.54       -6.79      6.93 o 
  -5 -11   3       45.58       65.99     13.18 o 
  -4 -11   3       68.86       60.42     12.32 o 
  -3 -11   3      702.59      779.43     33.18 o 
  -2 -11   3        8.85        8.75      7.31 o 
  -1 -11   3      138.30      155.77     15.84 o 
   0 -11   3        8.45        8.97      5.82 o 
   1 -11   3      324.77      289.99     26.05 o 
   2 -11   3       81.51      104.62     18.39 o 
  -7 -10   3      192.11      206.50     20.52 o 
  -6 -10   3        0.83        1.99      6.62 o 
  -5 -10   3        2.80        4.54      6.81 o 
  -4 -10   3      318.78      333.82     21.52 o 
  -3 -10   3      265.29      229.95     17.78 o 
  -2 -10   3      579.18      615.28     27.44 o 
  -1 -10   3     1796.10     1616.03     44.37 o 
   0 -10   3     1212.65     1149.73     27.65 o 
   1 -10   3      169.74      170.06     11.70 o 
   2 -10   3      103.68      122.37     17.94 o 
   3 -10   3       47.39       61.28     14.62 o 
  -7  -9   3      848.69      818.34     34.64 o 
  -6  -9   3      131.52      103.31     14.34 o 
  -5  -9   3       70.32       71.97     12.07 o 
  -4  -9   3      444.72      432.49     23.18 o 
  -3  -9   3      525.58      469.46     23.21 o 
  -2  -9   3      185.68      216.38     15.67 o 
  -1  -9   3      313.68      321.44     18.30 o 
   0  -9   3     1553.59     1666.82     31.60 o 
   1  -9   3     1311.09     1287.17     27.73 o 
   2  -9   3      293.48      262.12     21.21 o 
   3  -9   3      153.13      154.41     19.80 o 
   4  -9   3      592.47      650.73     36.06 o 
  -8  -8   3       47.72       58.38     12.82 o 
  -7  -8   3       31.72       40.16      7.19 o 
  -6  -8   3       56.53       54.53      8.33 o 
  -5  -8   3      545.15      613.01     26.92 o 
  -4  -8   3      340.68      349.00     19.55 o 
  -3  -8   3      787.51      752.52     27.80 o 
  -2  -8   3       11.70       12.96      5.04 o 
  -1  -8   3       52.76       71.00      9.61 o 
   0  -8   3      690.60      647.42     23.71 o 
   1  -8   3      160.09      161.18      9.47 o 
   2  -8   3      608.47      607.22     29.63 o 
   3  -8   3      315.91      294.22     22.32 o 
   4  -8   3      876.39      970.07     42.04 o 
   5  -8   3        7.45       -0.69      5.57 o 
  -8  -7   3        6.30        3.99      6.37 o 
  -7  -7   3      119.19      125.23     10.30 o 
  -6  -7   3      504.65      499.82     17.00 o 
  -5  -7   3       50.11       49.41      6.55 o 
  -4  -7   3     1215.38     1274.81     35.92 o 
  -3  -7   3       33.16       22.23      6.12 o 
  -2  -7   3       67.73       39.38      7.14 o 
  -1  -7   3      493.14      446.45     18.70 o 
   0  -7   3      371.70      302.44     15.01 o 
   1  -7   3       85.01       80.49      9.17 o 
   2  -7   3      314.10      283.89     11.23 o 
   3  -7   3      130.01      146.22     16.31 o 
   4  -7   3      626.24      616.27     31.57 o 
   5  -7   3        3.71       -1.41      6.70 o 
   6  -7   3       26.91       48.91     13.29 o 
  -8  -6   3       24.03       30.48     10.08 o 
  -7  -6   3      493.72      484.18     25.03 o 
  -6  -6   3       11.77        8.58      3.91 o 
  -5  -6   3       44.58       33.32      7.82 o 
  -4  -6   3     2124.52     2262.06     58.07 o 
  -3  -6   3      494.25      484.77     19.83 o 
  -2  -6   3     1049.77     1009.38     27.83 o 
  -1  -6   3        2.27        1.39      2.71 o 
   0  -6   3     2868.02     2872.11     49.32 o 
   1  -6   3      136.98      183.02      8.32 o 
   2  -6   3      169.94      140.44      9.18 o 
   3  -6   3      175.90      179.81     16.09 o 
   4  -6   3      599.52      612.26     29.08 o 
   5  -6   3        4.97        4.76      6.26 o 
   6  -6   3      157.04      179.61     20.24 o 
  -8  -5   3       10.48       25.75      9.61 o 
  -7  -5   3      224.36      270.77     19.38 o 
  -6  -5   3       37.05       27.93      7.41 o 
  -5  -5   3       16.62       22.03      4.30 o 
  -4  -5   3       85.44       59.64      7.09 o 
  -3  -5   3        1.06        6.79      3.79 o 
  -2  -5   3     1363.78     1245.24     29.63 o 
  -1  -5   3        2.80        0.44      2.13 o 
   0  -5   3     4109.16     4501.70     63.72 o 
   1  -5   3       24.56       12.42      2.74 o 
   2  -5   3     1584.20     1589.90     24.20 o 
   3  -5   3      890.26     1009.09     38.10 o 
   4  -5   3      814.81      857.06     32.60 o 
   5  -5   3       72.64       82.66     13.54 o 
   6  -5   3      182.09      161.38     18.64 o 
   7  -5   3        3.58        0.53      7.31 o 
  -9  -4   3       65.65       81.02     14.84 o 
  -8  -4   3      145.01      160.25     17.33 o 
  -7  -4   3      328.43      333.93     20.97 o 
  -6  -4   3      190.25      197.73      9.74 o 
  -5  -4   3        3.73        7.89      2.69 o 
  -4  -4   3      708.62      605.10     11.74 o 
  -3  -4   3     1971.64     2282.90     55.45 o 
  -2  -4   3      940.83      793.67     21.49 o 
  -1  -4   3        0.04       -0.81      1.99 o 
   0  -4   3     9841.84    10401.97    117.85 o 
   1  -4   3      351.07      343.18      9.49 o 
   2  -4   3      658.66      621.98     13.38 o 
   3  -4   3        7.96        2.88      2.68 o 
   4  -4   3     1314.06     1323.91     38.52 o 
   5  -4   3      277.72      266.58     19.44 o 
   6  -4   3      160.70      161.92     17.92 o 
   7  -4   3      402.92      390.81     26.72 o 
  -9  -3   3       12.57       16.64      8.78 o 
  -8  -3   3      280.52      304.80     22.02 o 
  -7  -3   3      172.30      180.43     16.56 o 
  -6  -3   3       47.60       48.00      6.13 o 
  -5  -3   3      574.67      649.42     27.49 o 
  -4  -3   3     2289.86     2389.89     32.61 o 
  -3  -3   3      852.41     1024.21     13.97 o 
   0  -3   3      516.54      377.69     12.38 o 
   1  -3   3       11.34        8.85      2.03 o 
   2  -3   3      539.54      481.98     10.72 o 
   3  -3   3      516.25      537.26     11.86 o 
   4  -3   3     1186.52     1312.66     36.72 o 
   5  -3   3      188.93      140.67     14.43 o 
   6  -3   3       35.59       33.59     10.25 o 
   7  -3   3      342.30      284.00     22.84 o 
   8  -3   3       16.04       11.71      8.69 o 
  -8  -2   3       54.29       67.29     13.29 o 
  -7  -2   3      163.14      186.06     17.28 o 
  -6  -2   3      858.57      862.93     20.61 o 
  -5  -2   3       19.30       18.14      3.33 o 
  -4  -2   3       47.71       12.80      2.36 o 
  -3  -2   3      127.00      183.63     12.14 o 
  -2  -2   3      154.70       75.03      3.46 o 
  -1  -2   3      324.92      283.73      7.49 o 
   0  -2   3     3176.92     2982.63     40.55 o 
   1  -2   3        3.99       17.28      2.32 o 
   2  -2   3      955.53      966.39     20.02 o 
   3  -2   3     1097.62     1134.51     17.19 o 
   4  -2   3      885.95     1014.59     16.62 o 
   5  -2   3      587.05      526.08     24.29 o 
   6  -2   3      195.86      172.68     16.78 o 
   7  -2   3      423.05      435.31     27.33 o 
   8  -2   3       15.40        9.36      9.39 o 
  -8  -1   3        1.98        7.11      8.28 o 
  -7  -1   3        5.91        9.49      4.68 o 
  -6  -1   3     1020.70     1084.15     31.07 o 
  -5  -1   3      211.48      217.99      9.87 o 
  -4  -1   3     2381.12     2459.15     23.85 o 
  -3  -1   3      173.65      203.29      5.52 o 
  -1  -1   3     2764.28     2862.64     42.04 o 
   0  -1   3      508.19      405.40     10.99 o 
   3  -1   3      533.16      507.14     10.60 o 
   4  -1   3       94.54      106.02      5.32 o 
   5  -1   3       26.07       27.97      7.67 o 
   6  -1   3        0.01       -3.82      5.51 o 
   7  -1   3      552.80      510.74     28.69 o 
   8  -1   3        1.56       -5.87      7.58 o 
  -8   0   3      255.23      287.11     24.06 o 
  -7   0   3       11.37        9.55      5.15 o 
  -6   0   3       29.41       26.44      5.27 o 
  -5   0   3       32.85       23.71      4.56 o 
  -4   0   3     1931.44     1884.03     22.66 o 
  -3   0   3       92.11       54.45      4.68 o 
  -1   0   3      831.99      799.83     11.55 o 
   0   0   3    11598.98    12377.37     93.31 o 
   1   0   3     4922.44     5337.82     61.94 o 
   2   0   3       59.68      100.97      7.84 o 
   3   0   3     2305.71     2422.40     27.22 o 
   4   0   3      356.90      457.19     10.83 o 
   5   0   3      220.83      203.71      7.62 o 
   6   0   3        0.20        0.28      5.76 o 
   7   0   3      226.50      220.81     20.41 o 
   8   0   3       52.00       67.57     15.48 o 
  -8   1   3      409.63      438.41     18.99 o 
  -7   1   3        9.85        7.79      4.78 o 
  -6   1   3        7.67        5.41      5.34 o 
  -5   1   3       18.62        8.24      3.45 o 
  -4   1   3     2077.84     2197.96     31.41 o 
  -3   1   3      399.17      332.00      6.05 o 
  -2   1   3       44.74       24.45      3.59 o 
  -1   1   3     1809.05     1737.84     18.79 o 
   0   1   3     3486.16     3797.48     33.39 o 
   1   1   3     8855.11     9501.89    101.79 o 
   2   1   3      142.89      174.25      5.80 o 
   3   1   3      882.85      740.17     13.24 o 
   4   1   3     1310.16     1481.21     21.40 o 
   5   1   3      843.14      831.80     23.84 o 
   6   1   3       38.89       39.94      9.83 o 
   7   1   3      276.57      304.60     22.49 o 
   8   1   3       32.64       44.20     13.70 o 
   9   1   3        2.98       12.07     12.29 o 
  -8   2   3      303.24      299.29     16.36 o 
  -7   2   3        0.32        0.16      4.33 o 
  -6   2   3      177.73      168.08     10.97 o 
  -5   2   3       28.97       33.46      5.46 o 
  -4   2   3      188.38      196.23     16.64 o 
  -2   2   3     1952.26     2335.18     30.36 o 
   0   2   3       41.32       79.87      3.72 o 
   2   2   3     2927.66     3474.94     33.72 o 
   3   2   3     2403.46     2262.74     26.70 o 
   4   2   3       73.38       96.81     14.99 o 
   5   2   3      292.64      277.70      9.58 o 
   6   2   3      136.59      138.54     14.76 o 
   7   2   3      495.01      499.91     27.56 o 
   8   2   3       36.92       55.00     13.96 o 
   9   2   3        0.53       -2.99      9.88 o 
  -7   3   3      317.92      286.02     14.96 o 
  -6   3   3      514.24      495.45     17.68 o 
  -5   3   3      170.55      173.84      9.90 o 
  -4   3   3      387.01      434.62     19.41 o 
  -3   3   3     3724.01     3884.13     61.25 o 
   0   3   3       48.49       90.30     11.44 o 
   2   3   3       10.64        8.85      4.81 o 
   3   3   3      918.81      768.96     14.46 o 
   4   3   3      444.28      479.87     12.24 o 
   5   3   3       25.01       36.15      4.51 o 
   6   3   3      851.93      882.20     18.95 o 
   7   3   3      437.14      434.89     25.31 o 
   8   3   3        8.25       19.52     10.02 o 
   9   3   3        0.66        8.50     10.05 o 
  -7   4   3       14.34       25.58      6.86 o 
  -6   4   3       11.49       18.59     10.91 o 
  -5   4   3      767.92      736.85     28.96 o 
  -4   4   3      190.01      205.80     13.87 o 
  -3   4   3     1703.29     1650.86     37.69 o 
  -2   4   3       30.85       29.72      2.85 o 
  -1   4   3     2104.66     2080.60     23.85 o 
   0   4   3      919.25     1097.11     21.82 o 
   2   4   3      405.67      426.86     10.23 o 
   3   4   3     1543.02     1539.26     22.37 o 
   4   4   3      950.99     1175.04     20.40 o 
   5   4   3        2.73        6.17      2.84 o 
   6   4   3      170.49      178.80     16.16 o 
   7   4   3       35.40       71.33     12.68 o 
   8   4   3      372.51      356.69     25.03 o 
   9   4   3       81.78       46.58     13.82 o 
  -7   5   3      208.95      210.90     14.33 o 
  -6   5   3       53.48       70.31     12.99 o 
  -5   5   3       64.44       61.31     10.93 o 
  -4   5   3      119.74      108.99     11.88 o 
  -3   5   3      949.07      914.32     29.22 o 
  -2   5   3       10.31        6.98      2.11 o 
  -1   5   3     2632.63     2540.71     29.28 o 
   0   5   3        6.32        2.16      2.41 o 
   1   5   3     1143.13     1156.54     25.37 o 
   2   5   3      772.07      788.36     12.44 o 
   3   5   3      334.66      293.69     10.76 o 
   4   5   3      537.58      531.97     22.59 o 
   5   5   3       28.32       25.82      4.26 o 
   6   5   3      125.04      101.30      7.68 o 
   7   5   3        9.26        6.13      3.71 o 
   8   5   3      172.14      172.79     18.70 o 
   9   5   3       11.95       13.23      9.78 o 
  -6   6   3       23.66        7.09      6.90 o 
  -5   6   3      267.46      290.46     19.93 o 
  -4   6   3      174.68      172.63     15.56 o 
  -3   6   3      216.58      187.03     14.37 o 
  -2   6   3      149.63      168.97     12.55 o 
  -1   6   3     1431.46     1389.42     21.34 o 
   0   6   3      343.03      309.62     12.52 o 
   1   6   3      445.38      377.32     14.74 o 
   2   6   3      297.35      250.55     12.71 o 
   3   6   3      845.48      831.49     24.12 o 
   4   6   3     1181.99     1163.52     22.17 o 
   5   6   3      204.75      196.73     11.78 o 
   6   6   3        9.97        6.64      3.62 o 
   7   6   3      111.13       90.43      9.30 o 
   8   6   3       23.75       40.09     11.94 o 
  -6   7   3        2.93        3.13      7.03 o 
  -5   7   3      105.92      136.02     16.11 o 
  -4   7   3        5.84        3.65      5.10 o 
  -3   7   3      617.18      569.62     26.11 o 
  -2   7   3      409.99      439.22     21.65 o 
  -1   7   3     1878.43     1918.87     22.50 o 
   0   7   3      856.81      848.85     22.82 o 
   1   7   3      639.05      618.80     20.36 o 
   2   7   3      346.16      458.13     18.14 o 
   3   7   3      254.98      225.91     13.37 o 
   4   7   3      912.97      916.40     20.48 o 
   5   7   3      141.33      134.18      8.82 o 
   6   7   3      373.81      355.75     13.86 o 
   7   7   3       31.86       19.56      9.42 o 
   8   7   3       19.87       42.86     11.68 o 
  -5   8   3       96.31      101.63     15.50 o 
  -4   8   3       92.55       92.65     14.43 o 
  -3   8   3      434.36      479.28     25.64 o 
  -2   8   3     1089.43     1205.58     39.65 o 
  -1   8   3      662.26      707.14     14.10 o 
   0   8   3      184.87      209.53      8.99 o 
   1   8   3      450.60      435.32     17.85 o 
   2   8   3       73.84       66.87      8.62 o 
   3   8   3      122.88      131.04     11.52 o 
   4   8   3        3.78        0.88      3.58 o 
   5   8   3      138.43      148.58      7.55 o 
   6   8   3      304.74      313.02     13.63 o 
   7   8   3        0.06       -0.15      3.75 o 
   8   8   3       10.01       23.34      5.48 o 
  -4   9   3      317.48      287.17     22.65 o 
  -3   9   3       91.28       95.84     14.62 o 
  -2   9   3      379.34      341.41     22.67 o 
  -1   9   3      766.43      788.91     32.95 o 
   0   9   3     2153.58     2170.56     32.31 o 
   1   9   3      189.54      196.45     11.95 o 
   2   9   3      314.39      293.89     11.94 o 
   3   9   3      166.39      162.98     15.86 o 
   4   9   3      313.82      316.93     13.40 o 
   5   9   3        5.83        5.07      3.90 o 
   6   9   3       47.35       64.62      6.87 o 
   7   9   3       48.00       59.04     11.38 o 
   8   9   3       97.43      100.99     10.90 o 
  -3  10   3      100.96      113.48     16.78 o 
  -2  10   3      503.16      501.08     29.36 o 
  -1  10   3      151.11      159.39     17.86 o 
   0  10   3      766.84      746.10     21.50 o 
   1  10   3      176.94      190.52     11.44 o 
   2  10   3      455.95      450.01     15.44 o 
   3  10   3        0.40        1.12      3.35 o 
   4  10   3      363.29      385.30     15.24 o 
   5  10   3       47.36       46.17      7.18 o 
   6  10   3        2.40        2.00      4.66 o 
   7  10   3        5.68        2.13      5.37 o 
  -2  11   3       16.19       23.40     10.22 o 
  -1  11   3       18.46       22.67      9.30 o 
   0  11   3      729.27      786.91     38.77 o 
   1  11   3        0.89       -1.05      5.07 o 
   2  11   3      524.60      471.32     25.65 o 
   3  11   3        0.25       -0.86      3.62 o 
   4  11   3      201.06      224.99     12.86 o 
   5  11   3        6.70       -3.36      3.76 o 
   6  11   3       66.90       65.80     10.89 o 
   0  12   3      496.14      621.73     37.52 o 
   1  12   3      219.73      197.94     17.80 o 
   2  12   3       85.70       74.24     13.26 o 
   3  12   3       24.96       13.46      8.01 o 
   4  12   3      462.52      434.03     18.41 o 
   5  12   3        0.96       -4.11      4.11 o 
  -5 -12   4      129.88      163.96     19.61 o 
  -4 -12   4      171.37      182.05     19.78 o 
  -3 -12   4       15.93        2.94      6.70 o 
  -2 -12   4       29.46       20.43      9.17 o 
  -1 -12   4        0.01       -2.65      4.72 o 
   0 -12   4       12.51       19.59      6.70 o 
  -6 -11   4       15.68       26.61     10.38 o 
  -5 -11   4       10.30        0.69      7.25 o 
  -4 -11   4      869.37      852.87     36.33 o 
  -3 -11   4       33.64       29.13      8.94 o 
  -2 -11   4       90.24      113.01     14.62 o 
  -1 -11   4      230.90      256.81     19.14 o 
   0 -11   4      423.03      447.84     18.59 o 
   1 -11   4       67.01       83.52     16.31 o 
   2 -11   4        2.49        0.58      7.75 o 
  -7 -10   4      137.55      125.11     17.42 o 
  -6 -10   4      293.44      294.55     22.43 o 
  -5 -10   4       29.02       27.39      9.50 o 
  -4 -10   4       65.58      101.38     14.40 o 
  -3 -10   4       34.12       45.72      9.83 o 
  -2 -10   4      355.46      362.78     21.35 o 
  -1 -10   4        0.29       -3.55      5.29 o 
   0 -10   4      993.62      898.96     24.74 o 
   1 -10   4      251.55      261.38     13.97 o 
   2 -10   4      168.82      198.11     21.82 o 
   3 -10   4       48.82       40.09     13.13 o 
  -7  -9   4       11.02       18.36      9.44 o 
  -6  -9   4       29.23       15.90      8.75 o 
  -5  -9   4      203.68      217.85     18.33 o 
  -4  -9   4      402.31      450.04     24.23 o 
  -3  -9   4      105.67       70.01     11.19 o 
  -2  -9   4      104.93       86.40     11.47 o 
  -1  -9   4      354.88      373.56     20.36 o 
   0  -9   4      167.23      172.08     10.74 o 
   1  -9   4       84.92       87.29     13.84 o 
   2  -9   4      447.21      408.75     26.42 o 
   3  -9   4      611.03      736.98     37.19 o 
   4  -9   4       18.79       20.19     10.35 o 
  -8  -8   4       93.28      139.65     17.39 o 
  -7  -8   4       15.00       13.28      6.40 o 
  -6  -8   4      301.63      327.98     21.13 o 
  -5  -8   4      829.57      786.22     30.96 o 
  -4  -8   4       45.99       42.92      9.44 o 
  -3  -8   4       36.38       26.22      7.37 o 
  -2  -8   4       26.32       15.84      5.95 o 
  -1  -8   4      185.79      231.91     15.06 o 
   0  -8   4       70.04       58.59      6.72 o 
   1  -8   4     1727.78     1680.83     30.77 o 
   2  -8   4       73.28       82.27      7.78 o 
   3  -8   4      217.95      242.49     21.91 o 
   4  -8   4       67.71       87.48     16.09 o 
   5  -8   4      118.77       98.64     17.11 o 
  -8  -7   4      295.87      317.41     23.01 o 
  -7  -7   4       44.41       45.43      8.01 o 
  -6  -7   4       70.11       93.84      8.81 o 
  -5  -7   4        5.75        9.30      5.85 o 
  -4  -7   4     1966.80     2069.61     48.13 o 
  -3  -7   4     2062.37     2182.71     48.30 o 
  -2  -7   4      166.21      158.70     12.13 o 
  -1  -7   4      446.13      465.94     19.93 o 
   0  -7   4      219.20      235.52     13.68 o 
   1  -7   4       11.75       25.66      8.33 o 
   2  -7   4      408.04      447.04     15.63 o 
   3  -7   4      835.56      876.77     35.64 o 
   4  -7   4        3.25        3.49      7.14 o 
   5  -7   4      403.90      390.68     26.48 o 
   6  -7   4      127.42      109.66     18.53 o 
  -8  -6   4      108.34      118.72     15.26 o 
  -7  -6   4        5.42        3.46      5.54 o 
  -6  -6   4      305.21      325.34     13.42 o 
  -5  -6   4       13.42       14.82      4.16 o 
  -4  -6   4      249.61      230.31     14.87 o 
  -3  -6   4     1320.68     1309.75     34.34 o 
  -2  -6   4        6.54        0.85      3.35 o 
  -1  -6   4     1941.99     2027.05     41.73 o 
   0  -6   4        1.52        8.36      3.63 o 
   1  -6   4      297.87      276.26     10.51 o 
   2  -6   4        0.22       18.69     14.84 o 
   3  -6   4      351.30      330.58     20.54 o 
   4  -6   4      388.86      376.77     23.28 o 
   5  -6   4      270.04      306.72     22.21 o 
   6  -6   4        0.31       -0.50      7.37 o 
  -8  -5   4      101.67      100.43     14.34 o 
  -7  -5   4        0.42        4.13      6.06 o 
  -6  -5   4      365.50      352.89     13.33 o 
  -5  -5   4       33.15       37.16      5.07 o 
  -4  -5   4      365.93      362.89      9.71 o 
  -3  -5   4      289.69      249.30     13.82 o 
  -1  -5   4     2057.28     2179.55     41.31 o 
   0  -5   4      393.86      416.51     16.03 o 
   1  -5   4     1368.83     1144.09     20.29 o 
   2  -5   4       86.23      111.57      6.95 o 
   3  -5   4     1278.73     1251.67     25.67 o 
   4  -5   4      245.71      295.50     19.58 o 
   5  -5   4      106.31      115.22     15.04 o 
   6  -5   4       10.28       17.80      9.24 o 
   7  -5   4      237.67      227.74     23.37 o 
  -8  -4   4      346.88      321.28     22.35 o 
  -7  -4   4      271.04      310.07     20.10 o 
  -6  -4   4      164.80      166.07     14.40 o 
  -5  -4   4      140.12      145.39      6.74 o 
  -4  -4   4     1387.22     1516.26     20.00 o 
  -3  -4   4      301.43      242.34      7.25 o 
   0  -4   4       98.85      135.88      8.62 o 
   1  -4   4     2882.68     2876.23     33.60 o 
   2  -4   4      536.85      622.64     14.08 o 
   3  -4   4        5.32        3.73      2.56 o 
   4  -4   4      186.43      161.25     14.59 o 
   5  -4   4       52.51       50.46     10.99 o 
   6  -4   4      268.71      255.42     20.60 o 
   7  -4   4       22.11       34.75     12.35 o 
  -8  -3   4      163.10      164.52     18.00 o 
  -7  -3   4      266.34      281.32     19.75 o 
  -6  -3   4       42.15       77.56     23.97 o 
  -5  -3   4      227.15      218.26      7.68 o 
  -4  -3   4       78.92      137.03      5.88 o 
  -3  -3   4       12.51        9.06      2.20 o 
  -2  -3   4      833.91     1067.74     26.31 o 
  -1  -3   4       21.96       12.24      3.74 o 
   0  -3   4      819.46      982.86     22.05 o 
   1  -3   4      344.44      234.59     10.99 o 
   2  -3   4      206.82      175.24      6.95 o 
   3  -3   4     2022.20     2218.25     28.67 o 
   4  -3   4     1009.00      908.34     30.44 o 
   5  -3   4       62.07       70.59     11.52 o 
   6  -3   4      159.41      157.93     17.25 o 
   7  -3   4       51.83       44.50     12.99 o 
  -8  -2   4      163.80      174.79     18.70 o 
  -7  -2   4     1304.63     1319.26     28.46 o 
  -6  -2   4        8.87        2.10      3.64 o 
  -5  -2   4      616.36      578.27     19.28 o 
  -4  -2   4      254.25      290.77      7.77 o 
  -3  -2   4     5462.62     5960.60     80.28 o 
  -2  -2   4     1846.99     2227.95     21.01 o 
  -1  -2   4      988.16      760.83     13.68 o 
   0  -2   4     1847.18     2045.38     33.45 o 
   1  -2   4       10.56        6.15      1.75 o 
   2  -2   4      337.60      333.43      9.02 o 
   3  -2   4      204.63      164.62      6.79 o 
   4  -2   4      548.25      515.06     12.36 o 
   5  -2   4      188.01      175.24     15.42 o 
   6  -2   4      294.92      265.84     19.96 o 
   7  -2   4       17.39       13.84      9.11 o 
   8  -2   4      111.00      109.27     18.30 o 
  -8  -1   4       25.38       19.66      8.89 o 
  -7  -1   4      256.19      273.69     33.53 o 
  -6  -1   4       88.93       87.70     12.78 o 
  -5  -1   4     1301.09     1378.93     25.34 o 
  -4  -1   4      396.49      441.07     10.80 o 
  -3  -1   4     4845.72     4841.83     37.51 o 
  -2  -1   4      114.28       96.52     14.24 o 
  -1  -1   4      125.48       61.35      4.05 o 
   0  -1   4     1101.65     1161.99     24.48 o 
   2  -1   4      427.64      443.74      9.94 o 
   3  -1   4      404.37      399.74     10.10 o 
   4  -1   4      978.22      949.34     17.18 o 
   5  -1   4        3.28        9.11      6.15 o 
   6  -1   4      363.04      344.98     22.05 o 
   7  -1   4        7.31        8.53      8.31 o 
   8  -1   4      352.29      340.83     26.25 o 
  -8   0   4      193.46      188.47     19.66 o 
  -7   0   4      159.69      196.83     12.51 o 
  -6   0   4      387.51      377.19     14.84 o 
  -5   0   4      756.26      735.99     18.59 o 
  -4   0   4      342.44      407.89     13.20 o 
  -3   0   4     4286.95     4379.91     40.83 o 
  -2   0   4      152.07      153.91      5.38 o 
  -1   0   4     3533.47     3655.98     35.11 o 
   0   0   4     1612.88     1659.47     29.71 o 
   1   0   4      640.37      538.69     14.28 o 
   2   0   4      911.00      795.08     13.13 o 
   3   0   4      781.53      906.67     15.58 o 
   4   0   4     3425.59     3521.26     38.78 o 
   5   0   4       13.66       11.23      3.45 o 
   6   0   4      117.54      109.60     13.98 o 
   7   0   4        2.17        3.13      7.67 o 
   8   0   4      202.71      231.06     23.57 o 
  -8   1   4        6.68        3.86      6.22 o 
  -7   1   4      466.43      540.06     19.68 o 
  -6   1   4       91.13       96.75      9.70 o 
  -5   1   4       84.21       48.43      6.12 o 
  -4   1   4        3.74       10.59      3.26 o 
  -3   1   4       95.69       39.54      2.74 o 
  -2   1   4       36.65       16.85      1.89 o 
  -1   1   4     3845.71     3995.31     37.20 o 
   0   1   4      584.60      408.29     12.03 o 
   1   1   4      481.09      496.39      9.67 o 
   2   1   4      464.28      391.55     12.62 o 
   3   1   4       28.43       17.18      4.33 o 
   5   1   4      381.40      455.72     12.59 o 
   6   1   4      255.32      282.74     19.66 o 
   7   1   4       15.81        2.83      7.45 o 
   8   1   4       22.88       36.11     12.99 o 
  -8   2   4        8.85       13.54      6.63 o 
  -7   2   4     1088.69     1080.14     27.86 o 
  -6   2   4       48.20       48.18      7.22 o 
  -5   2   4      261.75      279.42     12.23 o 
  -4   2   4       55.12       37.77      5.12 o 
  -3   2   4     1197.96     1141.40     13.58 o 
  -2   2   4      499.10      378.37      8.03 o 
   0   2   4     1572.54     1554.52     27.06 o 
   1   2   4      326.81      364.12      8.78 o 
   2   2   4      603.84      448.49     12.22 o 
   3   2   4      255.25      305.61      8.90 o 
   4   2   4     6422.53     7084.20     81.55 o 
   5   2   4      811.87      872.10     17.89 o 
   6   2   4       40.65       42.80      5.32 o 
   7   2   4        5.73       10.14      8.33 o 
   8   2   4      119.28      115.95     17.36 o 
   9   2   4       22.13       27.88     12.90 o 
  -7   3   4      400.27      383.93     20.78 o 
  -6   3   4      744.39      711.32     41.30 o 
  -5   3   4      660.77      721.90     19.89 o 
  -4   3   4      765.03      712.57     17.92 o 
  -3   3   4      395.80      332.60     10.95 o 
  -2   3   4      779.56      637.78     14.83 o 
  -1   3   4      586.77      644.39      9.58 o 
   0   3   4     7366.81     7716.49     93.14 o 
   1   3   4      659.50      871.01     18.53 o 
   2   3   4       98.96       48.46      5.86 o 
   3   3   4        3.03        3.12      2.10 o 
   4   3   4      316.61      249.61      9.28 o 
   5   3   4        0.75        3.18      2.64 o 
   6   3   4     2351.57     2268.20     33.04 o 
   7   3   4      338.87      307.54     21.30 o 
   8   3   4       75.95       86.26     15.53 o 
   9   3   4       20.51       27.69     12.32 o 
  -7   4   4       40.19       62.44      9.42 o 
  -6   4   4        1.98        2.06      3.96 o 
  -5   4   4      457.38      490.15     16.83 o 
  -4   4   4     2157.01     2041.00     37.10 o 
  -3   4   4     2465.26     2677.41     50.37 o 
  -2   4   4      925.72      904.40     14.52 o 
  -1   4   4      115.23      117.82      4.41 o 
   0   4   4     3484.66     3415.60     35.11 o 
   1   4   4      339.10      354.97      8.53 o 
   2   4   4       95.79       54.91      3.81 o 
   3   4   4      260.48      321.97      9.82 o 
   4   4   4     1952.61     1946.67     28.01 o 
   5   4   4       69.48       59.01      9.79 o 
   6   4   4        5.99        3.27      3.01 o 
   7   4   4      306.69      247.87     19.35 o 
   8   4   4      229.94      204.34     20.30 o 
   9   4   4       39.60       35.00     12.88 o 
  -6   5   4       15.36       23.11      5.94 o 
  -5   5   4       43.19       38.12      6.54 o 
  -4   5   4      583.94      575.49     24.15 o 
  -3   5   4        1.01        4.87      3.93 o 
  -2   5   4     1809.64     1761.01     23.28 o 
  -1   5   4       21.93       25.43      3.22 o 
   0   5   4     1395.38     1319.59     26.95 o 
   1   5   4      455.29      512.39     11.15 o 
   2   5   4      970.18      883.61     14.04 o 
   3   5   4      100.13       93.03      8.50 o 
   4   5   4      391.00      404.86     35.52 o 
   5   5   4      111.71       98.59      7.30 o 
   6   5   4      124.27      133.22     12.71 o 
   7   5   4        1.48        1.52      3.41 o 
   8   5   4        6.73        4.32      7.03 o 
  -6   6   4      112.62      129.17     11.75 o 
  -5   6   4       56.74       51.70     10.80 o 
  -4   6   4       61.65       93.05     11.91 o 
  -3   6   4      132.00      114.45     11.85 o 
  -2   6   4      480.20      491.58     21.04 o 
  -1   6   4       16.62       17.83      3.11 o 
   0   6   4     3590.10     3801.17     56.05 o 
   1   6   4       78.75       64.50      7.17 o 
   2   6   4     1622.32     1552.87     36.84 o 
   3   6   4     1016.70     1053.94     28.35 o 
   4   6   4      774.13      813.45     18.59 o 
   5   6   4        5.08        2.48      2.90 o 
   6   6   4      330.85      327.60     12.91 o 
   7   6   4      309.64      305.85     13.28 o 
   8   6   4       55.69       53.41     12.99 o 
  -5   7   4        1.16        2.88      6.15 o 
  -4   7   4      517.75      484.38     24.97 o 
  -3   7   4       34.65       32.87      7.70 o 
  -2   7   4       28.97       30.68      7.23 o 
  -1   7   4        0.54       -0.48      1.95 o 
   0   7   4      757.31      720.95     21.46 o 
   1   7   4      125.95      102.63      9.03 o 
   2   7   4       35.16       31.09      6.34 o 
   3   7   4      761.87      696.50     23.87 o 
   4   7   4      253.69      262.03     20.67 o 
   5   7   4      500.91      539.10     16.38 o 
   6   7   4       65.35       58.62      8.17 o 
   7   7   4       39.73       44.02      6.97 o 
   8   7   4      127.06      113.01     16.45 o 
  -5   8   4        5.56       -3.93      4.87 o 
  -4   8   4      425.54      422.38     25.00 o 
  -3   8   4      123.63      113.12     14.24 o 
  -2   8   4       71.59       83.13     11.88 o 
  -1   8   4      277.48      263.17     22.97 o 
   0   8   4     1798.05     1828.77     38.13 o 
   1   8   4     1252.74     1351.46     33.34 o 
   2   8   4       47.38       43.14      7.67 o 
   3   8   4      306.07      266.48     15.62 o 
   4   8   4      353.84      366.72     18.77 o 
   5   8   4      190.72      190.96     18.70 o 
   6   8   4       19.00       21.12     10.69 o 
   7   8   4      997.19      916.91     20.67 o 
   8   8   4       31.34       36.11      6.29 o 
  -4   9   4      670.59      656.90     33.21 o 
  -3   9   4        3.61        5.31      6.37 o 
  -2   9   4      662.52      705.02     31.65 o 
  -1   9   4     1200.69     1241.31     41.31 o 
   0   9   4      307.43      288.02      9.90 o 
   1   9   4      138.19      148.27      7.48 o 
   2   9   4      598.07      608.27     23.62 o 
   3   9   4     1301.49     1286.47     36.44 o 
   4   9   4      131.92      137.40     13.26 o 
   5   9   4      122.84      124.58     13.07 o 
   6   9   4       10.45        5.96      6.36 o 
   7   9   4      150.24      151.28     15.60 o 
  -3  10   4       26.66       21.10      9.47 o 
  -2  10   4       25.13       37.91     10.72 o 
  -1  10   4       84.47      120.54     15.97 o 
   0  10   4       91.20       95.63      7.10 o 
   1  10   4      183.74      180.12     16.65 o 
   2  10   4       30.55       33.49      5.87 o 
   3  10   4      183.45      198.19     11.82 o 
   4  10   4       35.19       45.08      9.64 o 
   5  10   4      219.49      240.26     13.92 o 
   6  10   4       43.92       35.23     11.44 o 
   7  10   4      151.34      200.20     34.16 o 
  -2  11   4        1.92        6.34      7.03 o 
  -1  11   4       52.24       77.20     15.50 o 
   0  11   4       50.67       49.87     12.74 o 
   1  11   4     1117.95     1094.52     25.94 o 
   2  11   4       75.49       71.18      8.21 o 
   3  11   4      577.41      530.91     21.54 o 
   4  11   4       18.26       13.84      5.44 o 
   5  11   4       33.18       34.02      7.78 o 
   6  11   4       85.03       78.49     10.11 o 
   0  12   4      101.12      150.83     21.76 o 
   1  12   4      101.50      155.43     16.87 o 
   2  12   4      134.21      115.74     10.64 o 
   3  12   4      831.14      830.41     24.97 o 
   4  12   4       18.83       17.13      5.93 o 
   5  12   4       52.56       67.80      9.30 o 
  -4 -12   5       16.99       25.64     10.28 o 
  -3 -12   5       78.94       71.64     13.84 o 
  -2 -12   5       13.43        8.67      8.03 o 
  -1 -12   5       92.99      133.99     12.67 o 
   0 -12   5        0.53        0.18      5.03 o 
  -5 -11   5      117.42      140.07     18.14 o 
  -4 -11   5       37.06       51.95     12.21 o 
  -3 -11   5      452.94      437.36     26.17 o 
  -2 -11   5       46.78       32.90      9.61 o 
  -1 -11   5      218.39      247.59     18.83 o 
   0 -11   5       31.48       19.55      6.47 o 
   1 -11   5      213.74      237.26     24.09 o 
   2 -11   5        1.02        4.96      8.97 o 
  -6 -10   5       30.94       22.96     10.11 o 
  -5 -10   5       30.85       11.47      7.95 o 
  -4 -10   5      286.27      328.59     22.49 o 
  -3 -10   5      729.02      764.21     32.26 o 
  -2 -10   5        0.04        0.97      5.59 o 
  -1 -10   5      182.67      194.06     16.84 o 
   0 -10   5        1.73       -1.90      3.75 o 
   1 -10   5       26.76       57.89     19.26 o 
   2 -10   5       14.52       20.02     10.25 o 
   3 -10   5      159.33      147.35     21.24 o 
  -7  -9   5      211.25      213.11     20.10 o 
  -6  -9   5       15.29        4.76      6.93 o 
  -5  -9   5        3.70       10.52      7.09 o 
  -4  -9   5        0.06        1.44      6.09 o 
  -3  -9   5      123.87      152.52     15.50 o 
  -2  -9   5      336.41      320.03     19.49 o 
  -1  -9   5        3.35        5.27      5.12 o 
   0  -9   5      239.20      238.24     12.28 o 
   1  -9   5      324.64      338.11     23.04 o 
   2  -9   5      225.45      207.14     20.74 o 
   3  -9   5        2.37        1.30      7.61 o 
   4  -9   5       84.33       70.64     16.45 o 
  -7  -8   5      320.99      365.13     16.47 o 
  -6  -8   5       65.06       68.23     12.35 o 
  -5  -8   5     1096.88     1066.68     36.88 o 
  -4  -8   5      461.49      441.49     23.01 o 
  -3  -8   5      152.80      207.32     15.73 o 
  -2  -8   5      176.64      191.85     14.65 o 
  -1  -8   5      417.40      433.62     20.99 o 
   0  -8   5      338.93      302.26     12.84 o 
   1  -8   5        9.67        7.02      3.85 o 
   2  -8   5      171.72      230.83     11.91 o 
   3  -8   5      317.90      362.20     24.82 o 
   4  -8   5      707.43      634.30     34.23 o 
   5  -8   5        5.59        1.46      8.09 o 
  -8  -7   5       93.27       92.32     14.74 o 
  -7  -7   5      696.19      687.19     30.44 o 
  -6  -7   5       10.57       13.71      4.68 o 
  -5  -7   5      248.25      254.90     17.75 o 
  -4  -7   5       58.28       58.68      9.85 o 
  -3  -7   5     1415.50     1342.90     37.55 o 
  -2  -7   5      203.58      167.78     13.15 o 
  -1  -7   5      624.91      631.68     23.81 o 
   0  -7   5       39.06       29.41      8.25 o 
   1  -7   5       48.88       49.09      6.15 o 
   2  -7   5        3.83        3.46      3.27 o 
   3  -7   5      130.66      122.07     15.45 o 
   4  -7   5      597.59      548.98     30.04 o 
   5  -7   5       10.73       33.98     11.49 o 
  -8  -6   5       14.90       18.14      8.31 o 
  -7  -6   5      499.13      526.75     26.45 o 
  -6  -6   5       20.92       28.00      5.48 o 
  -5  -6   5       10.64        6.47      6.22 o 
  -4  -6   5      202.97      205.53     14.28 o 
  -3  -6   5      635.06      555.24     22.46 o 
  -2  -6   5      124.52      113.76     10.83 o 
  -1  -6   5        2.45        4.90      3.52 o 
   0  -6   5      985.00      893.42     19.19 o 
   1  -6   5     1018.78     1017.37     23.21 o 
   2  -6   5       18.41       35.37      5.14 o 
   3  -6   5        1.00        0.28      5.31 o 
   4  -6   5       12.75       10.19      7.20 o 
   5  -6   5        3.79       -0.36      6.09 o 
   6  -6   5      166.01      151.91     19.96 o 
  -8  -5   5       28.72       22.87      8.11 o 
  -7  -5   5      239.77      212.59     17.14 o 
  -6  -5   5        4.54        0.48      4.74 o 
  -5  -5   5      576.57      628.74     13.97 o 
  -4  -5   5      128.16      114.49      6.17 o 
  -3  -5   5     1397.75     1394.61     34.59 o 
  -2  -5   5     1077.15     1050.62     28.85 o 
  -1  -5   5      231.72      166.76     10.91 o 
   0  -5   5     2976.03     3012.71     51.31 o 
   1  -5   5      292.25      355.38     17.60 o 
   2  -5   5      189.95      135.73      8.06 o 
   3  -5   5       48.80       34.96      4.95 o 
   4  -5   5        9.80       10.77      6.93 o 
   5  -5   5       42.07       24.36      9.17 o 
   6  -5   5        8.19       -5.71      6.53 o 
  -8  -4   5      109.59       79.12     13.70 o 
  -7  -4   5      325.08      337.95     20.66 o 
  -6  -4   5       42.73       53.47      6.59 o 
  -5  -4   5      317.32      306.79      9.54 o 
  -4  -4   5      571.61      540.67     11.92 o 
  -3  -4   5      390.85      414.36     12.61 o 
  -2  -4   5       75.60      136.93     10.19 o 
  -1  -4   5       36.16       90.96      8.22 o 
   0  -4   5     1236.26     1047.80     25.58 o 
   1  -4   5      351.73      487.71     12.54 o 
   2  -4   5      135.17       76.35      5.75 o 
   3  -4   5       28.75       29.23      4.33 o 
   4  -4   5     1318.61     1205.36     36.97 o 
   5  -4   5      290.89      333.79     21.62 o 
   6  -4   5       58.54       24.92      9.50 o 
   7  -4   5      139.35      120.10     18.17 o 
  -8  -3   5        0.64        2.91      7.09 o 
  -7  -3   5      427.56      446.00     23.81 o 
  -6  -3   5     1001.54     1008.94     71.39 o 
  -5  -3   5      233.09      249.17      8.52 o 
  -4  -3   5     2723.10     3000.47     30.18 o 
  -3  -3   5       73.69       42.93      3.61 o 
  -2  -3   5      945.25      909.29     17.53 o 
  -1  -3   5     1057.43     1238.72     27.36 o 
   0  -3   5     1623.34     1303.31     19.14 o 
   1  -3   5       87.36       92.76      5.22 o 
   2  -3   5     1640.64     1526.61     23.14 o 
   3  -3   5     1347.46     1402.91     35.78 o 
   4  -3   5      628.71      553.86     14.22 o 
   5  -3   5        2.25       -2.68      4.93 o 
   6  -3   5       91.83       96.43     14.89 o 
   7  -3   5      317.98      325.35     24.82 o 
  -8  -2   5      390.57      406.43     25.28 o 
  -7  -2   5      250.32      248.99     13.01 o 
  -6  -2   5      820.46      826.82     20.84 o 
  -5  -2   5       15.30       12.53      4.54 o 
  -4  -2   5     2349.63     2376.38     25.05 o 
  -3  -2   5     1121.81     1213.63     20.78 o 
  -2  -2   5     2642.49     2759.67     25.06 o 
  -1  -2   5      381.59      473.23     11.54 o 
   0  -2   5     2662.79     2634.81     42.49 o 
   3  -2   5      603.25      565.13     13.21 o 
   4  -2   5      540.55      496.22     12.99 o 
   5  -2   5      186.46      167.98     15.20 o 
   6  -2   5       28.16       26.48      9.27 o 
   7  -2   5      115.47      129.82     17.92 o 
   8  -2   5        0.30       -8.39      9.41 o 
  -8  -1   5       39.48       32.10     11.07 o 
  -7  -1   5      941.59      960.22     25.08 o 
  -6  -1   5      309.07      362.60     14.20 o 
  -5  -1   5        8.91       10.13      3.77 o 
  -4  -1   5     3151.63     3205.43     29.98 o 
  -3  -1   5      238.96      275.95     10.68 o 
  -1  -1   5      288.54      352.32     14.20 o 
   0  -1   5     9791.91    10502.69    161.66 o 
   1  -1   5     1421.76     1475.11     53.11 o 
   2  -1   5      109.36       72.78      4.64 o 
   3  -1   5      161.12      102.58      5.76 o 
   4  -1   5      298.71      273.13     13.47 o 
   5  -1   5      381.25      404.63     21.76 o 
   6  -1   5       49.90       45.19     11.07 o 
   7  -1   5      494.51      447.67     27.47 o 
   8  -1   5       22.38        9.24     10.28 o 
  -8   0   5      645.48      638.44     44.38 o 
  -7   0   5       10.70        4.11      4.79 o 
  -6   0   5        3.80        5.39      4.08 o 
  -5   0   5        2.34        1.72      4.68 o 
  -4   0   5     2208.91     2265.07     23.56 o 
  -3   0   5      328.10      426.75      9.00 o 
  -2   0   5     5511.76     5984.79     43.01 o 
  -1   0   5      767.86      757.37     13.63 o 
   0   0   5     3081.45     3024.52     34.87 o 
   1   0   5     1990.81     2204.71     41.33 o 
   3   0   5        6.46        5.06      2.20 o 
   4   0   5      136.71      122.17      7.55 o 
   5   0   5        5.26        1.25      2.54 o 
   6   0   5       16.19        6.03      6.93 o 
   7   0   5      166.85      142.47     17.59 o 
   8   0   5        0.06       13.13     10.52 o 
  -8   1   5      235.13      207.76     14.72 o 
  -7   1   5       44.88       47.62      8.01 o 
  -6   1   5      726.41      750.36     21.26 o 
  -5   1   5       77.20       79.79      7.45 o 
  -4   1   5     1007.33      964.94     19.97 o 
  -3   1   5      281.01      337.84      7.45 o 
  -2   1   5     1740.91     1719.85     23.21 o 
  -1   1   5     2328.88     2393.82     27.30 o 
   0   1   5     5177.57     5416.38     49.23 o 
   1   1   5      196.84      152.03      6.04 o 
   2   1   5      705.10      694.03     13.97 o 
   3   1   5     2840.45     2827.12     54.05 o 
   4   1   5        0.81       -1.84      1.84 o 
   5   1   5      280.85      257.17     10.05 o 
   6   1   5      466.00      506.29     26.11 o 
   7   1   5      137.71      133.14     17.08 o 
   8   1   5        4.09        8.17     10.66 o 
  -7   2   5        1.33       -1.87      4.55 o 
  -6   2   5     1213.69     1196.77     27.67 o 
  -5   2   5       31.17       43.65      6.41 o 
  -4   2   5     1883.62     1873.70     29.90 o 
  -3   2   5      566.46      553.79      9.67 o 
  -2   2   5      191.37      137.11      4.57 o 
  -1   2   5     3057.70     3348.68     47.05 o 
   0   2   5     3411.31     3494.81     35.49 o 
   1   2   5     4478.05     4614.04     47.05 o 
   2   2   5      349.15      345.50      8.91 o 
   3   2   5     6106.29     6418.68     59.00 o 
   4   2   5        0.39        1.91      2.67 o 
   5   2   5      305.68      259.77     10.32 o 
   6   2   5       16.22       24.07      8.83 o 
   7   2   5      802.21      909.01     37.49 o 
   8   2   5      227.61      213.37     21.62 o 
  -7   3   5      151.02      123.16     13.57 o 
  -6   3   5      426.94      433.65     17.07 o 
  -5   3   5      337.44      312.53     13.38 o 
  -4   3   5     2349.42     2387.67     51.23 o 
  -3   3   5      177.85      192.77      8.66 o 
  -2   3   5      203.55      142.94      4.93 o 
   0   3   5     7895.33     8713.80     73.14 o 
   1   3   5     1729.99     1579.93     20.74 o 
   2   3   5      151.64      153.75      4.88 o 
   3   3   5     1461.91     1321.73     20.90 o 
   4   3   5      627.22      737.46     20.64 o 
   5   3   5     1053.22     1081.09     21.18 o 
   6   3   5       86.38       83.69      7.16 o 
   7   3   5      368.25      358.80     22.98 o 
   8   3   5       34.61       23.78     11.27 o 
  -7   4   5       61.43       44.05     11.54 o 
  -6   4   5       60.56       76.54      9.05 o 
  -5   4   5     1055.90      974.51     44.54 o 
  -4   4   5     1562.89     1514.74     28.61 o 
  -3   4   5      568.40      568.41     15.30 o 
  -2   4   5      828.69      731.70     11.90 o 
  -1   4   5     2634.73     2688.38     33.84 o 
   0   4   5       21.41        8.69      2.40 o 
   1   4   5      535.86      408.34      9.99 o 
   2   4   5        0.19        1.33      1.78 o 
   3   4   5      976.31      923.91     17.48 o 
   4   4   5       91.47       85.50      6.27 o 
   5   4   5       38.44       31.50      4.87 o 
   6   4   5       73.09       70.21      6.83 o 
   7   4   5      232.87      246.12     19.69 o 
   8   4   5      235.71      199.74     20.77 o 
  -6   5   5        8.68        1.50      4.21 o 
  -5   5   5       30.91       17.82      5.12 o 
  -4   5   5      126.81      109.54      8.69 o 
  -3   5   5     2131.11     2100.31     33.25 o 
  -2   5   5      194.18      194.11      6.45 o 
  -1   5   5     2287.12     2169.39     23.23 o 
   0   5   5      114.55      114.69      6.05 o 
   1   5   5     3040.34     3243.98    113.15 o 
   2   5   5      124.66      138.98     11.50 o 
   3   5   5     1108.94     1042.79     19.38 o 
   4   5   5       22.89       20.71      3.98 o 
   5   5   5      297.14      308.28     14.81 o 
   6   5   5        5.78        5.32      3.56 o 
   7   5   5      304.56      301.19     23.84 o 
   8   5   5      130.23      131.68     17.17 o 
  -6   6   5      138.06      143.61     17.83 o 
  -5   6   5      149.20      147.63     13.50 o 
  -4   6   5      512.69      520.35     17.46 o 
  -3   6   5      563.43      581.12     17.55 o 
  -2   6   5        1.49        2.32      3.64 o 
  -1   6   5     2303.74     2356.50     30.11 o 
   0   6   5        0.31        0.18      1.99 o 
   1   6   5     1995.50     1997.51     26.81 o 
   2   6   5      158.88      176.82      7.03 o 
   3   6   5     2211.69     2267.24     44.95 o 
   4   6   5      325.23      301.82     12.83 o 
   5   6   5       81.02       80.62     10.08 o 
   6   6   5      334.74      350.48     13.78 o 
   7   6   5      153.18      163.48     10.40 o 
   8   6   5        3.19        4.60      7.72 o 
  -5   7   5      151.48      149.10     11.90 o 
  -4   7   5       30.99       29.78      6.01 o 
  -3   7   5      688.49      699.10     28.11 o 
  -2   7   5       47.40       37.64      8.17 o 
  -1   7   5      366.52      358.11     11.48 o 
   0   7   5      232.91      236.00      9.51 o 
   1   7   5      391.31      367.43     11.76 o 
   2   7   5      267.55      268.67     15.01 o 
   3   7   5     1703.49     1699.21     40.04 o 
   4   7   5     1001.94      935.80     21.20 o 
   5   7   5      104.09      107.07     20.76 o 
   6   7   5      449.94      462.71     16.07 o 
   7   7   5      105.27      109.30      9.38 o 
   8   7   5      158.44      156.98     18.14 o 
  -4   8   5       36.59       36.36      6.99 o 
  -3   8   5      452.12      471.31     24.89 o 
  -2   8   5       47.69       51.15      9.75 o 
  -1   8   5     1280.73     1275.69     38.27 o 
   0   8   5      399.67      407.50     17.59 o 
   1   8   5     1979.06     2035.24     30.00 o 
   2   8   5     1260.63     1245.82     33.73 o 
   3   8   5      907.85      912.24     29.55 o 
   4   8   5      306.22      298.27     17.48 o 
   5   8   5      132.62      130.84      9.50 o 
   6   8   5      602.38      612.60     19.42 o 
   7   8   5       71.57       65.80      8.51 o 
   8   8   5      260.57      246.67     12.38 o 
  -4   9   5       65.22       42.98     11.44 o 
  -3   9   5      493.88      551.39     28.66 o 
  -2   9   5       24.74       36.16      9.39 o 
  -1   9   5      423.62      473.14     25.17 o 
   0   9   5      218.46      248.40     11.43 o 
   1   9   5        4.26        5.51      4.60 o 
   2   9   5      148.36      132.09     12.38 o 
   3   9   5      675.96      691.18     26.69 o 
   4   9   5      415.98      443.37     22.49 o 
   5   9   5       61.62       66.98     10.89 o 
   6   9   5       15.07       10.35      6.43 o 
   7   9   5        9.39        5.66      3.73 o 
  -2  10   5       48.08       57.60     12.35 o 
  -1  10   5      371.39      432.12     26.25 o 
   0  10   5      328.66      363.64     12.37 o 
   1  10   5      164.68      185.93     11.31 o 
   2  10   5      913.62      918.89     31.23 o 
   3  10   5       83.25       69.34     10.91 o 
   4  10   5      186.67      171.42     15.62 o 
   5  10   5       11.29        9.03      6.15 o 
   6  10   5      184.64      194.08     10.88 o 
   7  10   5       34.33        7.06      6.00 o 
  -1  11   5      172.25      196.63     21.35 o 
   0  11   5      717.75      884.80     41.10 o 
   1  11   5       17.12       14.70      4.91 o 
   2  11   5      148.38      181.07     12.31 o 
   3  11   5      165.44      155.07     17.76 o 
   4  11   5      739.04      730.29     23.62 o 
   5  11   5       93.95       84.04     10.38 o 
   6  11   5      238.60      237.73     30.78 o 
   1  12   5      113.09      105.42     10.61 o 
   2  12   5      226.89      260.40     14.61 o 
   3  12   5       25.65       16.01      5.87 o 
   4  12   5      493.34      484.39     20.13 o 
  -3 -12   6        3.66        6.09      7.31 o 
  -2 -12   6       17.41       38.80     11.74 o 
  -1 -12   6       18.54       15.67      6.83 o 
  -5 -11   6       90.18      102.12     16.56 o 
  -4 -11   6       66.29       63.49     13.02 o 
  -3 -11   6      212.95      191.88     19.25 o 
  -2 -11   6      168.27      218.82     19.55 o 
  -1 -11   6        0.64       -3.07      4.48 o 
   0 -11   6      197.99      172.29     13.15 o 
   1 -11   6       21.99        5.31      9.39 o 
  -6 -10   6       76.38      124.78     17.56 o 
  -5 -10   6       42.06       53.64     12.02 o 
  -4 -10   6      139.17      113.76     15.81 o 
  -3 -10   6       61.97       48.82     10.93 o 
  -2 -10   6      329.20      322.33     21.57 o 
  -1 -10   6        2.73       -4.40      5.10 o 
   0 -10   6      574.28      573.49     20.35 o 
   1 -10   6      184.48      149.47     11.85 o 
   2 -10   6       32.62       44.50     13.37 o 
   3 -10   6       57.22       54.97     15.09 o 
  -7  -9   6      170.33      172.71     19.28 o 
  -6  -9   6       77.39      106.81     15.56 o 
  -5  -9   6       33.68       38.05     10.16 o 
  -4  -9   6      788.58      709.59     31.21 o 
  -3  -9   6        4.77        7.72      5.95 o 
  -2  -9   6       96.87      107.91     13.68 o 
  -1  -9   6       32.21       29.33      8.64 o 
   0  -9   6     1881.39     2049.46     37.31 o 
   1  -9   6       37.98       19.23      5.60 o 
   2  -9   6      258.42      275.03     22.37 o 
   3  -9   6      259.88      321.58     25.70 o 
   4  -9   6      154.26      210.98     24.26 o 
  -7  -8   6      250.17      266.72     20.52 o 
  -6  -8   6      221.18      201.46     18.22 o 
  -5  -8   6      140.82      137.93     15.50 o 
  -4  -8   6      197.99      205.08     17.17 o 
  -3  -8   6     1169.89     1254.13     38.93 o 
  -2  -8   6     1550.69     1525.80     42.37 o 
  -1  -8   6       22.75       27.58      7.55 o 
   0  -8   6      201.66      212.53     24.15 o 
   1  -8   6      112.16      109.66      8.97 o 
   2  -8   6      374.43      416.31     28.35 o 
   3  -8   6       20.28       24.92     10.31 o 
   4  -8   6      445.82      401.11     27.91 o 
  -7  -7   6      165.13      148.15     15.48 o 
  -6  -7   6       94.32       89.88     13.05 o 
  -5  -7   6       40.81       45.56     10.02 o 
  -4  -7   6     1866.04     1915.37     47.99 o 
  -3  -7   6      732.90      700.46     27.36 o 
  -2  -7   6      388.44      417.87     20.83 o 
  -1  -7   6      226.74      266.23     16.00 o 
   0  -7   6      808.22      728.08     18.95 o 
   1  -7   6       46.48       33.67      5.35 o 
   2  -7   6        2.07       -0.34      3.90 o 
   3  -7   6      415.24      350.57     23.54 o 
   4  -7   6       36.65       11.60      8.19 o 
   5  -7   6       20.02       51.70     13.21 o 
  -8  -6   6       45.66       38.38     10.80 o 
  -7  -6   6        0.11        3.96      5.59 o 
  -6  -6   6      588.49      633.37     29.46 o 
  -5  -6   6       35.16       25.70      7.72 o 
  -4  -6   6     1029.18     1035.80     32.92 o 
  -3  -6   6      245.35      279.77     16.95 o 
  -2  -6   6     1667.04     1681.62     40.82 o 
  -1  -6   6      861.72      720.78     25.09 o 
   0  -6   6      679.10      659.05     16.79 o 
   1  -6   6      614.56      602.48     16.56 o 
   2  -6   6      310.93      323.76     12.48 o 
   3  -6   6        9.89       11.33      4.20 o 
   4  -6   6        1.51        5.82      6.79 o 
   5  -6   6       62.09       90.72     15.39 o 
   6  -6   6        4.18       12.99     10.14 o 
  -8  -5   6      174.67      206.11     18.74 o 
  -7  -5   6       69.35       78.75     11.80 o 
  -6  -5   6      360.11      395.69     14.42 o 
  -5  -5   6      104.40      101.38     10.57 o 
  -4  -5   6     1150.97     1141.28     42.85 o 
  -3  -5   6      196.66      205.00     13.60 o 
  -2  -5   6      673.38      681.47     23.76 o 
  -1  -5   6      983.34      887.48     26.31 o 
   0  -5   6      995.05     1073.81     20.42 o 
   1  -5   6     1290.92     1200.54     22.55 o 
   2  -5   6        1.72        2.82      2.75 o 
   3  -5   6     1007.11     1154.98     23.42 o 
   4  -5   6       89.82      136.72     14.95 o 
   5  -5   6       72.93       41.12     10.80 o 
   6  -5   6       49.30       54.02     13.05 o 
  -8  -4   6      150.75      162.88     17.03 o 
  -7  -4   6        0.83        3.15      5.34 o 
  -6  -4   6      103.47      123.69     10.51 o 
  -5  -4   6        5.42        3.55      2.70 o 
  -4  -4   6      804.04      740.10     14.33 o 
  -3  -4   6      213.06      179.82      9.07 o 
  -2  -4   6      778.62      675.97     22.18 o 
  -1  -4   6     1011.19      950.26     26.11 o 
   0  -4   6      911.88     1008.99     18.58 o 
   1  -4   6     2271.43     2209.89     30.36 o 
   2  -4   6       12.11        3.94      2.38 o 
   3  -4   6     1664.04     1713.63     27.39 o 
   4  -4   6       23.68       27.50      8.31 o 
   5  -4   6      570.02      544.11     27.69 o 
   6  -4   6       17.49        0.08      6.98 o 
   7  -4   6       13.56       24.21     12.24 o 
  -8  -3   6      270.04      315.13     22.18 o 
  -7  -3   6      314.47      288.51     14.10 o 
  -6  -3   6      144.30      160.72     10.12 o 
  -5  -3   6      150.64      142.68      6.84 o 
  -4  -3   6     1648.32     1645.32     21.17 o 
  -3  -3   6     1574.16     1590.25     19.78 o 
  -2  -3   6     1021.54     1224.66     21.88 o 
  -1  -3   6     2237.89     2574.77     45.53 o 
   0  -3   6      902.60     1048.70     17.66 o 
   1  -3   6      535.86      383.98     10.76 o 
   2  -3   6        2.14        3.58      2.37 o 
   3  -3   6     1298.63     1255.33     35.42 o 
   4  -3   6       58.48       60.99      6.36 o 
   5  -3   6      159.39      163.88     16.11 o 
   6  -3   6        0.55        0.06      6.79 o 
   7  -3   6      104.55      116.22     18.47 o 
  -7  -2   6       13.58        5.32      4.85 o 
  -6  -2   6      246.17      268.57     12.58 o 
  -5  -2   6       55.35       51.51      6.17 o 
  -4  -2   6      725.29      773.98     22.05 o 
  -3  -2   6     1835.27     1968.57     21.74 o 
   0  -2   6     3505.14     4202.96     40.61 o 
   1  -2   6     1220.26     1210.26     21.57 o 
   2  -2   6      335.47      415.85     11.87 o 
   3  -2   6      557.73      456.70     12.49 o 
   4  -2   6      138.53      142.54      7.95 o 
   5  -2   6      517.94      558.18     26.11 o 
   6  -2   6      187.25      134.97     16.23 o 
   7  -2   6      113.65      131.84     18.22 o 
  -7  -1   6       12.53       12.75      5.69 o 
  -6  -1   6      296.15      293.61     13.41 o 
  -5  -1   6     1152.76     1184.39     40.33 o 
  -4  -1   6        6.32       14.50      2.81 o 
  -3  -1   6     1151.37     1179.82     17.21 o 
  -2  -1   6      187.63      261.85     10.90 o 
  -1  -1   6     5760.45     6403.03     60.33 o 
   0  -1   6     1700.56     2194.04     28.59 o 
   1  -1   6     1470.64     1384.64     18.95 o 
   2  -1   6       29.38       57.18      4.63 o 
   3  -1   6     1439.64     1394.97     22.33 o 
   4  -1   6      126.52      102.98      6.63 o 
   5  -1   6        9.57        5.97      3.29 o 
   6  -1   6       38.47       40.07     10.49 o 
   7  -1   6      261.26      237.99     21.57 o 
   8  -1   6       86.05       82.02     17.06 o 
  -8   0   6      196.64      199.16     20.52 o 
  -7   0   6      464.12      446.83     26.22 o 
  -6   0   6       19.49        9.68      6.69 o 
  -5   0   6      424.19      438.29     15.04 o 
  -4   0   6      154.32      153.02      8.57 o 
  -3   0   6     2004.86     2074.31     21.52 o 
  -2   0   6      102.60      154.50      4.75 o 
  -1   0   6     3895.58     4054.26     42.23 o 
   0   0   6      120.88      133.37      6.57 o 
   1   0   6     2616.34     2715.47     28.17 o 
   2   0   6      980.84     1049.65     17.06 o 
   3   0   6     1312.12     1204.91     24.92 o 
   4   0   6      235.19      194.78      8.74 o 
   5   0   6        7.79        2.56      6.93 o 
   6   0   6       15.07       11.38      7.54 o 
   7   0   6        0.90       -1.11      7.89 o 
   8   0   6       81.45       86.90     17.28 o 
  -7   1   6      102.58       89.41     14.18 o 
  -6   1   6       30.58       25.79      6.35 o 
  -5   1   6      223.12      247.90     11.83 o 
  -4   1   6      932.76      972.23     20.38 o 
  -3   1   6     2232.56     2164.23     33.93 o 
  -2   1   6      647.73      772.04     11.02 o 
  -1   1   6     3331.31     3358.26     36.42 o 
   0   1   6     1468.80     1765.81     23.96 o 
   1   1   6     6282.45     6965.88     62.49 o 
   2   1   6     2688.24     2776.82     30.75 o 
   3   1   6      795.06      754.50     15.42 o 
   4   1   6     1259.82     1169.13     21.20 o 
   5   1   6      276.62      249.10     10.27 o 
   6   1   6      663.01      663.71     29.74 o 
   7   1   6       14.68        5.71      8.33 o 
   8   1   6       51.82       57.57     15.39 o 
  -7   2   6      116.59      144.44     17.80 o 
  -6   2   6       97.87       85.74     13.23 o 
  -5   2   6       63.81       59.73      7.29 o 
  -4   2   6       37.92       40.83      5.53 o 
  -3   2   6     1021.61     1008.82     14.24 o 
  -2   2   6      243.91      351.94      7.50 o 
  -1   2   6      435.43      304.26      9.92 o 
   0   2   6     2114.70     2399.02     28.82 o 
   1   2   6     2747.35     2998.34     25.21 o 
   2   2   6      881.01      913.68     15.55 o 
   3   2   6     3012.53     3174.42     36.21 o 
   4   2   6     1225.36     1161.87     21.12 o 
   5   2   6      128.76      109.85      7.55 o 
   6   2   6        9.31       12.84      4.23 o 
   7   2   6      298.76      308.76     23.13 o 
   8   2   6      280.13      257.20     23.78 o 
  -7   3   6      145.87      161.61     18.94 o 
  -6   3   6        0.50        0.25      5.54 o 
  -5   3   6      360.27      393.31     22.67 o 
  -4   3   6      205.74      204.68     21.01 o 
  -3   3   6     1576.31     1604.56     26.00 o 
  -2   3   6      136.36      127.88      4.96 o 
  -1   3   6     1382.62     1437.93     16.31 o 
   0   3   6      419.26      352.47      9.99 o 
   2   3   6      292.35      263.41      6.62 o 
   3   3   6     2305.35     2427.72     30.76 o 
   4   3   6     2299.06     2124.47     30.29 o 
   5   3   6        8.84        9.81      3.56 o 
   6   3   6      788.10      768.35     19.16 o 
   7   3   6       91.64      111.55     15.20 o 
   8   3   6       11.38       -1.05      8.59 o 
  -6   4   6        5.51       11.10      7.14 o 
  -5   4   6       89.50       79.45     12.58 o 
  -4   4   6     1155.23     1154.87     24.55 o 
  -3   4   6      347.05      371.34     12.51 o 
  -2   4   6     1756.95     1948.22     21.66 o 
  -1   4   6      118.29       96.25     12.21 o 
   0   4   6      391.16      309.70      9.60 o 
   1   4   6      338.74      376.09     10.41 o 
   2   4   6     2405.65     2429.70     41.18 o 
   3   4   6      393.32      523.60     43.57 o 
   4   4   6     1031.92     1004.81     20.13 o 
   5   4   6        0.40        2.52      6.13 o 
   6   4   6      173.03      158.67      9.49 o 
   7   4   6       12.49        8.80      4.45 o 
   8   4   6      592.45      579.25     31.68 o 
  -6   5   6       92.05       76.13     13.82 o 
  -5   5   6       18.28       29.33      9.23 o 
  -4   5   6        2.38        1.30      4.19 o 
  -3   5   6      102.29       93.97      7.50 o 
  -2   5   6     3033.84     3053.90     30.11 o 
  -1   5   6     2070.39     2168.00     26.30 o 
   0   5   6     3397.14     3536.61     39.94 o 
   1   5   6      299.10      316.82      9.85 o 
   2   5   6     1466.29     1292.76     19.99 o 
   3   5   6       26.68       38.85      8.38 o 
   4   5   6     1677.74     1649.79     27.08 o 
   5   5   6       10.34        5.90      4.10 o 
   6   5   6      431.36      447.88     15.14 o 
   7   5   6       75.56       80.99      8.35 o 
   8   5   6       10.21       23.87      9.97 o 
  -5   6   6      362.01      377.93     24.62 o 
  -4   6   6       24.16       17.31      7.37 o 
  -3   6   6       68.60       71.33     11.24 o 
  -2   6   6       78.21       80.48     16.78 o 
  -1   6   6       20.19       25.26      3.32 o 
   0   6   6     5545.29     5565.61     56.34 o 
   1   6   6       40.54       47.50      8.28 o 
   2   6   6      380.95      367.55     16.89 o 
   3   6   6      187.07      178.09     12.58 o 
   4   6   6     1284.13     1240.02     39.07 o 
   5   6   6       88.86       71.45      6.95 o 
   6   6   6      124.18      142.90     24.35 o 
   7   6   6      102.57      103.58      9.23 o 
   8   6   6       97.69       88.04     15.48 o 
  -5   7   6        7.26       25.23      8.78 o 
  -4   7   6      118.09      114.94     15.23 o 
  -3   7   6      556.43      502.27     25.70 o 
  -2   7   6        8.87        4.02      4.23 o 
  -1   7   6       75.84       81.91      9.11 o 
   0   7   6     1868.15     1848.67     23.49 o 
   1   7   6       91.25      106.87     17.66 o 
   2   7   6     2008.84     2055.99     44.03 o 
   3   7   6       59.64       48.74      8.33 o 
   4   7   6     1326.62     1239.36     35.20 o 
   5   7   6      428.81      445.16     15.33 o 
   6   7   6      401.63      388.86     17.80 o 
   7   7   6      110.18      111.04      9.53 o 
   8   7   6      148.74      121.39     13.61 o 
  -4   8   6      509.44      476.40     28.27 o 
  -3   8   6       48.93       59.29     11.97 o 
  -2   8   6      381.39      410.67     22.90 o 
  -1   8   6        0.25        3.58      4.19 o 
   0   8   6      214.23      218.22      8.37 o 
   1   8   6        2.00        1.92      3.00 o 
   2   8   6      141.90      142.67     12.71 o 
   3   8   6        1.87        6.40      5.29 o 
   4   8   6      850.21      902.55     31.07 o 
   5   8   6      274.15      287.32     18.25 o 
   6   8   6      115.36      104.61     22.32 o 
   7   8   6      413.71      386.55     16.50 o 
  -3   9   6       43.64       38.71     10.33 o 
  -2   9   6      161.69      217.77     17.92 o 
  -1   9   6       25.53       24.32      5.08 o 
   0   9   6      141.07      146.90      7.88 o 
   1   9   6       33.57       31.57      7.58 o 
   2   9   6      522.88      510.19     22.90 o 
   3   9   6      478.74      542.20     24.26 o 
   4   9   6        1.47        2.91      5.62 o 
   5   9   6       17.03       21.13      7.40 o 
   6   9   6       60.35       60.17     11.07 o 
   7   9   6      273.34      292.40     15.18 o 
  -2  10   6      331.80      368.30     24.59 o 
  -1  10   6       52.13       76.45     12.35 o 
   0  10   6     1093.52     1238.87     50.20 o 
   1  10   6      834.64      778.22     28.75 o 
   2  10   6       37.25       36.77      8.75 o 
   3  10   6      341.38      317.71     20.08 o 
   4  10   6      601.40      597.36     27.67 o 
   5  10   6      497.22      544.14     26.89 o 
   6  10   6       23.64       14.92      7.48 o 
  -1  11   6       21.40       37.33     10.31 o 
   1  11   6       36.37       65.66      8.86 o 
   2  11   6      110.06      131.47     10.57 o 
   3  11   6      355.01      343.02     21.41 o 
   4  11   6      126.31      136.14     15.95 o 
   5  11   6       32.29       51.96      7.12 o 
   2  12   6       18.33       28.71      7.50 o 
   3  12   6      348.83      402.92     19.19 o 
  -4 -11   7      684.17      648.32     33.95 o 
  -3 -11   7      288.35      320.42     23.26 o 
  -2 -11   7        8.87       17.11      8.86 o 
  -1 -11   7       59.94       50.89      8.60 o 
   0 -11   7       81.76       66.26      9.58 o 
   1 -11   7      108.24      141.25     20.91 o 
  -5 -10   7      261.50      244.63     22.29 o 
  -4 -10   7      428.60      343.96     24.23 o 
  -3 -10   7      525.70      550.84     28.69 o 
  -2 -10   7       33.48       33.45      9.47 o 
  -1 -10   7      277.36      239.97     13.62 o 
   0 -10   7       19.13       10.36      5.12 o 
   1 -10   7      384.19      366.25     17.11 o 
   2 -10   7       19.81       11.27      9.44 o 
  -6  -9   7      124.20      138.24     17.66 o 
  -5  -9   7        8.71        9.75      8.03 o 
  -4  -9   7      235.36      203.92     18.80 o 
  -3  -9   7      300.10      323.16     21.93 o 
  -2  -9   7      825.63      653.38     29.19 o 
  -1  -9   7      867.02      912.27     33.89 o 
   0  -9   7       43.04       65.82      8.52 o 
   1  -9   7      612.87      584.06     20.11 o 
   2  -9   7       28.65       -2.27      7.11 o 
   3  -9   7      232.75      242.83     23.78 o 
  -6  -8   7      144.14      132.89     16.50 o 
  -5  -8   7       29.99       50.15     11.66 o 
  -4  -8   7       35.51       32.15      9.44 o 
  -3  -8   7      104.65       79.14     12.10 o 
  -2  -8   7       83.82       62.53     10.63 o 
  -1  -8   7       88.24       91.30     11.91 o 
   0  -8   7        0.08       -2.89      2.89 o 
   1  -8   7      214.18      209.75     11.93 o 
   2  -8   7       50.87       68.50     28.59 o 
   3  -8   7      357.95      397.12     26.83 o 
   4  -8   7      134.07      121.81     18.58 o 
  -6  -7   7       38.27       36.08      9.94 o 
  -5  -7   7      191.08      212.95     17.83 o 
  -4  -7   7      131.31      127.44     14.34 o 
  -3  -7   7     1619.37     1546.29     42.89 o 
  -2  -7   7      226.35      241.08     16.40 o 
  -1  -7   7      329.80      313.83     17.89 o 
   0  -7   7        0.55        0.80      3.15 o 
   1  -7   7      349.17      355.42     14.11 o 
   2  -7   7      187.78      179.86     14.45 o 
   3  -7   7       43.92       45.74     11.83 o 
   4  -7   7      225.02      272.73     22.63 o 
   5  -7   7      246.39      242.16     23.21 o 
  -7  -6   7      734.10      716.75     30.30 o 
  -6  -6   7       30.28       40.57     14.99 o 
  -5  -6   7     1077.78     1038.54     34.67 o 
  -4  -6   7      125.04      135.88     13.68 o 
  -3  -6   7     2318.72     2337.89     51.84 o 
  -2  -6   7       14.27       11.99      5.51 o 
  -1  -6   7     2651.09     2472.28     50.90 o 
   0  -6   7      783.64      837.79     23.28 o 
   1  -6   7      670.51      714.88     18.70 o 
   2  -6   7        1.59       -1.09      2.96 o 
   3  -6   7      199.59      188.15     10.77 o 
   4  -6   7      271.99      297.19     21.74 o 
   5  -6   7        5.90        5.07      8.01 o 
  -6  -5   7       99.37       95.03      8.68 o 
  -5  -5   7      623.73      602.01     14.28 o 
  -4  -5   7       19.54       23.83      5.32 o 
  -3  -5   7      978.50      968.65     30.13 o 
  -2  -5   7      105.89       93.82     10.22 o 
  -1  -5   7      724.95      665.04     23.87 o 
   0  -5   7      335.36      363.57     12.13 o 
   1  -5   7      825.27      863.97     36.64 o 
   2  -5   7      244.19      238.65     11.33 o 
   3  -5   7      932.04     1030.25     36.27 o 
   4  -5   7      476.79      446.75     24.09 o 
   5  -5   7       57.09       33.04     10.38 o 
   6  -5   7        4.42        8.22      9.00 o 
  -6  -4   7        4.78        9.09      4.59 o 
  -5  -4   7       50.62       53.41      5.16 o 
  -4  -4   7       20.09       29.84      4.94 o 
  -3  -4   7     1834.69     1833.55     30.42 o 
  -2  -4   7       27.43       21.15      5.76 o 
  -1  -4   7     1238.09     1147.79     30.82 o 
   0  -4   7     2599.80     2715.27     42.49 o 
   1  -4   7     1489.59     1467.92     24.41 o 
   2  -4   7     1118.22     1244.78     31.26 o 
   3  -4   7        2.58        6.94      3.16 o 
   4  -4   7     1064.63      990.44     34.70 o 
   5  -4   7      122.44      107.83     15.01 o 
   6  -4   7       25.84       42.81     11.41 o 
  -7  -3   7      481.08      558.26     28.94 o 
  -6  -3   7      133.38      135.94     15.35 o 
  -5  -3   7      257.60      269.08      9.09 o 
  -4  -3   7        1.07        1.65      2.20 o 
  -3  -3   7      650.30      641.96     16.86 o 
  -2  -3   7       76.77      138.61     12.17 o 
  -1  -3   7     1197.57     1320.81     32.15 o 
   0  -3   7      405.76      311.17      9.52 o 
   1  -3   7      310.33      262.51      9.37 o 
   2  -3   7      497.95      586.12     14.63 o 
   3  -3   7       85.79      111.67      7.45 o 
   4  -3   7      656.44      652.15     18.60 o 
   5  -3   7        2.63       -3.05      5.40 o 
   6  -3   7      590.68      630.37     31.23 o 
   7  -3   7       30.45       21.41     11.22 o 
  -7  -2   7      132.80      147.40     16.72 o 
  -6  -2   7        9.30       -2.38      5.68 o 
  -5  -2   7      148.33      133.86     13.90 o 
  -4  -2   7      587.54      544.91     11.57 o 
  -3  -2   7      782.67      752.29     12.65 o 
  -2  -2   7      427.72      390.91     12.43 o 
  -1  -2   7      131.25      122.86      7.81 o 
   0  -2   7     2235.59     2167.15     26.36 o 
   1  -2   7      245.13      310.20      9.49 o 
   2  -2   7      487.50      461.23     13.03 o 
   3  -2   7        2.95       -0.46      2.68 o 
   4  -2   7     1596.39     1721.70     28.13 o 
   5  -2   7      125.90       99.64     13.21 o 
   6  -2   7      132.83      121.78     16.31 o 
   7  -2   7       35.98       59.43     14.18 o 
  -8  -1   7        2.94       -7.34      7.34 o 
  -7  -1   7      580.89      617.03     30.24 o 
  -6  -1   7      861.11      832.96     33.01 o 
  -5  -1   7        5.12       -0.03      5.42 o 
  -4  -1   7      314.15      280.71     10.57 o 
  -3  -1   7      695.76      771.11     13.95 o 
  -2  -1   7     2267.39     2238.22     30.98 o 
  -1  -1   7       44.92       58.39      8.43 o 
   0  -1   7     3665.27     3950.23     44.02 o 
   1  -1   7      234.40      270.43      8.03 o 
   2  -1   7      654.05      687.32     14.48 o 
   3  -1   7      368.03      369.44     11.57 o 
   4  -1   7      832.51      844.85     31.80 o 
   5  -1   7        2.06       -2.61      2.61 o 
   6  -1   7      155.05      127.05     15.73 o 
   7  -1   7      219.55      186.61     20.05 o 
  -7   0   7       51.64       39.94     11.68 o 
  -6   0   7      342.73      346.56     22.49 o 
  -5   0   7     2084.13     2058.48     51.18 o 
  -4   0   7     1592.81     1610.71     42.15 o 
  -3   0   7      585.20      564.08     13.91 o 
  -2   0   7      429.04      379.25     12.13 o 
  -1   0   7      219.23      244.75      9.18 o 
   0   0   7     1867.05     1786.88     26.29 o 
   1   0   7      217.50      252.14      7.08 o 
   2   0   7     2057.27     2118.49     27.54 o 
   3   0   7      660.90      730.90     15.94 o 
   4   0   7     2558.21     2675.18     91.19 o 
   5   0   7       21.45       19.47      4.48 o 
   6   0   7       81.66      100.27     14.01 o 
   7   0   7      233.90      210.70     21.15 o 
   8   0   7       35.74       13.73     12.71 o 
  -7   1   7      171.75      136.88     17.25 o 
  -6   1   7      173.75      206.44     18.97 o 
  -5   1   7       78.97       72.77     11.54 o 
  -4   1   7        5.22        4.84      4.90 o 
  -3   1   7      139.96      146.97     11.29 o 
  -2   1   7       32.27       20.59      3.54 o 
  -1   1   7       74.97       70.37      5.33 o 
   0   1   7     3985.57     4208.08     44.80 o 
   1   1   7      251.64      258.38     17.68 o 
   2   1   7      214.63      169.43      7.78 o 
   3   1   7      558.65      608.26     18.83 o 
   4   1   7      826.66      746.89     17.33 o 
   5   1   7       75.83       75.71      6.94 o 
   6   1   7      391.13      389.62     23.40 o 
   7   1   7       30.31       21.32     11.41 o 
   8   1   7      105.14       58.07     15.53 o 
  -7   2   7       27.15       27.25     10.46 o 
  -6   2   7       82.88       90.08     14.48 o 
  -5   2   7       21.91       11.13      6.59 o 
  -4   2   7      281.54      281.93     18.06 o 
  -3   2   7      167.56      178.28      9.72 o 
  -2   2   7       39.77       17.92      4.79 o 
  -1   2   7       65.63       74.70      5.41 o 
   0   2   7     1287.01     1116.12     19.23 o 
   1   2   7      110.70      104.73      6.33 o 
   2   2   7      716.25      724.03     13.49 o 
   3   2   7      362.55      338.80     10.56 o 
   4   2   7      701.09      692.01     16.54 o 
   5   2   7      342.59      346.22     12.68 o 
   6   2   7       58.40       64.83      7.09 o 
   7   2   7      316.55      320.01     22.67 o 
   8   2   7        3.16       -7.37      7.37 o 
  -7   3   7      111.42       71.23     15.06 o 
  -6   3   7       60.49       85.15     14.31 o 
  -5   3   7        0.08        0.38      5.82 o 
  -4   3   7      498.53      496.09     24.65 o 
  -3   3   7       34.75       35.55      7.87 o 
  -2   3   7      226.27      191.28      8.38 o 
  -1   3   7      153.39      130.71     13.44 o 
   0   3   7      569.97      528.82     13.06 o 
   1   3   7      492.91      527.60     13.19 o 
   2   3   7      127.96      202.68      6.25 o 
   3   3   7     2009.48     2113.49     28.80 o 
   4   3   7      176.67      176.52      8.54 o 
   5   3   7      725.23      784.38     18.93 o 
   6   3   7        0.16        5.03      3.89 o 
   7   3   7      372.64      363.37     23.92 o 
   8   3   7       40.68       39.65     12.59 o 
  -6   4   7       43.84       68.01     13.73 o 
  -5   4   7        0.95        1.46      5.27 o 
  -4   4   7      290.08      325.32     20.60 o 
  -3   4   7       75.39       73.27     10.86 o 
  -2   4   7      215.43      206.64      8.68 o 
  -1   4   7      395.53      339.17     10.89 o 
   0   4   7     1566.43     1641.47     27.13 o 
   1   4   7       89.12       49.64      5.83 o 
   2   4   7      302.46      322.55     10.29 o 
   3   4   7      538.91      531.20     18.48 o 
   4   4   7      166.90      134.44      7.99 o 
   5   4   7      841.68      821.21     19.61 o 
   6   4   7       59.21       58.79      7.99 o 
   7   4   7      970.45      956.90     26.61 o 
   8   4   7       13.26        6.87      8.48 o 
  -6   5   7       96.66      127.72     17.83 o 
  -5   5   7      216.75      182.07     18.41 o 
  -4   5   7      870.99      819.72     33.04 o 
  -3   5   7      387.12      346.09     20.02 o 
  -2   5   7       47.35       56.93      9.44 o 
  -1   5   7      463.46      467.93     16.85 o 
   0   5   7      862.23      838.25     17.64 o 
   1   5   7      711.60      713.51     20.46 o 
   2   5   7       35.46       32.61      4.44 o 
   3   5   7      175.10      132.30     10.35 o 
   4   5   7       65.81       55.03      7.35 o 
   5   5   7      156.10      121.95     19.51 o 
   6   5   7       82.92       74.40      7.62 o 
   7   5   7      268.14      278.62     15.15 o 
   8   5   7        6.74       17.08      9.94 o 
  -5   6   7       20.14       26.05      9.20 o 
  -4   6   7       41.88       62.53     11.66 o 
  -3   6   7      436.46      337.34     20.71 o 
  -2   6   7        8.79       15.62      5.73 o 
  -1   6   7      262.61      263.08     10.30 o 
   0   6   7       33.98       41.44      5.12 o 
   1   6   7      601.74      626.52     20.15 o 
   2   6   7      132.42      123.87     11.36 o 
   3   6   7     1757.55     1695.36     40.55 o 
   4   6   7       26.04       20.52      9.68 o 
   5   6   7       20.62       16.24      4.67 o 
   6   6   7       14.66       13.69      5.88 o 
   7   6   7      352.02      345.07     14.81 o 
   8   6   7       10.80       13.68      8.83 o 
  -4   7   7      163.79      160.53     17.86 o 
  -3   7   7      102.10      125.19     14.89 o 
  -2   7   7      122.65      154.18     14.74 o 
  -1   7   7       57.07       48.48      5.59 o 
   0   7   7        7.44        4.07      3.12 o 
   1   7   7      640.41      650.29     16.33 o 
   2   7   7      129.75      149.51     12.76 o 
   3   7   7     1548.81     1593.65     40.73 o 
   4   7   7        0.60        0.61      3.79 o 
   5   7   7      243.19      248.34     11.72 o 
   6   7   7       97.96       99.70      8.97 o 
   7   7   7      130.81      149.06     11.07 o 
  -4   8   7       98.88       75.19     14.07 o 
  -3   8   7      103.29      128.36     16.11 o 
  -2   8   7        5.65       -1.22      4.40 o 
  -1   8   7      110.98      116.06     12.90 o 
   0   8   7      469.40      487.13     15.09 o 
   1   8   7       30.04       33.82      8.03 o 
   2   8   7      691.61      725.35     26.80 o 
   3   8   7       78.42       77.26     10.99 o 
   4   8   7       22.65       22.15      7.58 o 
   5   8   7      224.45      256.43     17.72 o 
   6   8   7      162.20      161.95     11.35 o 
   7   8   7       82.28      101.00     12.31 o 
  -3   9   7      402.04      443.92     27.58 o 
  -2   9   7       13.89       23.37      8.31 o 
  -1   9   7      442.16      418.92     23.07 o 
   0   9   7       21.10       14.26      4.46 o 
   1   9   7      270.70      311.15     18.41 o 
   2   9   7       76.00       77.53     11.27 o 
   3   9   7      513.23      592.85     26.25 o 
   4   9   7      841.38      783.76     31.21 o 
   5   9   7       24.87       30.77      8.62 o 
   6   9   7      111.07      109.63     14.13 o 
   7   9   7      130.20      129.67     11.28 o 
  -2  10   7        6.16        7.70      7.09 o 
  -1  10   7      571.33      697.55     31.73 o 
   1  10   7       74.57       78.87     11.30 o 
   2  10   7        2.54        3.52      5.62 o 
   3  10   7      187.40      201.79     16.98 o 
   4  10   7       61.15       42.92     10.33 o 
   5  10   7      181.93      186.51     17.48 o 
   6  10   7      205.18      237.40     20.43 o 
   1  11   7      202.92      202.48     16.75 o 
   2  11   7       57.89       61.97     11.71 o 
   3  11   7      134.80      108.14     14.65 o 
   4  11   7      231.70      210.82     19.32 o 
   5  11   7       73.97       87.78     14.65 o 
  -3 -11   8      283.41      273.15     23.01 o 
  -2 -11   8      237.80      271.04     22.60 o 
  -1 -11   8       66.25       57.61     13.70 o 
   0 -11   8      117.78      129.15     12.52 o 
  -5 -10   8       51.14       63.89     14.26 o 
  -4 -10   8       68.74       75.52     14.43 o 
  -3 -10   8      557.94      583.43     30.47 o 
  -2 -10   8       92.57       66.90     12.99 o 
  -1 -10   8      257.60      225.17     13.95 o 
   0 -10   8      546.11      584.67     21.24 o 
   1 -10   8       57.48       67.23      9.69 o 
  -6  -9   8        1.79       10.19      9.20 o 
  -5  -9   8        3.25        6.62      8.42 o 
  -4  -9   8       62.61       94.31     14.92 o 
  -3  -9   8      234.92      234.52     20.10 o 
  -2  -9   8      255.37      229.14     19.02 o 
  -1  -9   8      149.72      111.80     18.65 o 
   0  -9   8      338.82      362.65     16.08 o 
   1  -9   8      110.30       87.08      9.87 o 
   2  -9   8      113.55      163.88     19.91 o 
   3  -9   8       14.46        8.78      9.91 o 
  -6  -8   8      170.19      175.51     18.53 o 
  -5  -8   8      165.18      191.55     18.72 o 
  -4  -8   8      224.50      256.17     19.49 o 
  -3  -8   8       36.21       42.70     10.16 o 
  -2  -8   8      259.96      296.58     19.17 o 
  -1  -8   8       55.26       40.12      8.89 o 
   0  -8   8      440.45      375.09     15.45 o 
   1  -8   8        6.11       -0.35      3.93 o 
   2  -8   8      425.33      513.93     25.21 o 
   3  -8   8       23.16       12.18      9.11 o 
   4  -8   8      267.09      254.68     24.15 o 
  -6  -7   8      646.85      652.75     30.13 o 
  -5  -7   8      105.16      101.96     14.04 o 
  -4  -7   8     1161.71     1071.69     37.17 o 
  -3  -7   8      165.12       92.68     12.38 o 
  -2  -7   8       35.42       57.88     10.35 o 
  -1  -7   8      671.17      730.62     28.27 o 
   0  -7   8     4097.38     3818.04     64.60 o 
   1  -7   8      190.17      210.27     20.26 o 
   2  -7   8       56.10       57.55      7.61 o 
   3  -7   8       74.41       93.21     14.71 o 
   4  -7   8      596.30      639.17     33.56 o 
  -6  -6   8      271.46      298.74     20.02 o 
  -5  -6   8        9.82        8.67      6.56 o 
  -4  -6   8      639.46      633.08     26.72 o 
  -3  -6   8      444.22      397.04     20.88 o 
  -2  -6   8     1142.61     1072.16     33.92 o 
  -1  -6   8      227.92      243.04     15.95 o 
   0  -6   8       15.52       14.71      4.11 o 
   1  -6   8      463.09      496.34     15.94 o 
   2  -6   8      930.23      813.68     43.13 o 
   3  -6   8       25.31       36.46     10.59 o 
   4  -6   8       40.32       40.85     10.41 o 
   5  -6   8       84.08       58.76     13.68 o 
  -6  -5   8       19.50        0.99      7.23 o 
  -5  -5   8      195.58      212.84     21.55 o 
  -4  -5   8      903.50      972.20     23.63 o 
  -3  -5   8        6.89       11.77      6.18 o 
  -2  -5   8      689.44      593.02     24.12 o 
  -1  -5   8       51.27       63.47      9.44 o 
   0  -5   8     2472.91     2573.64     36.12 o 
   1  -5   8      876.06      779.95     18.80 o 
   2  -5   8       63.34       46.53      7.18 o 
   3  -5   8      153.67      168.87     14.84 o 
   4  -5   8      483.10      479.73     25.40 o 
   5  -5   8       14.66       -1.44      7.00 o 
   6  -5   8        0.88       -5.07      6.87 o 
  -7  -4   8       34.62       42.65     12.27 o 
  -6  -4   8       76.30       76.51     13.26 o 
  -5  -4   8       97.80       79.54     12.29 o 
  -4  -4   8      739.33      822.41     21.57 o 
  -3  -4   8      756.46      703.99     19.33 o 
  -2  -4   8      725.77      707.96     25.53 o 
  -1  -4   8       49.39       49.76      8.53 o 
   0  -4   8     1299.67     1283.54     22.44 o 
   1  -4   8      726.90      762.90     30.31 o 
   2  -4   8      191.46      215.33      9.91 o 
   3  -4   8      514.00      486.79     15.19 o 
   4  -4   8      178.30      144.41      9.49 o 
   5  -4   8      360.87      362.17     23.60 o 
   6  -4   8       12.90       30.74     11.80 o 
  -7  -3   8        1.63       -4.57      8.03 o 
  -6  -3   8      313.42      323.30     21.88 o 
  -5  -3   8       31.86       34.61     10.02 o 
  -4  -3   8      631.26      627.25     19.54 o 
  -3  -3   8        0.73        2.32      3.38 o 
  -2  -3   8       44.94       32.93      5.45 o 
  -1  -3   8      125.43       88.53      9.53 o 
   0  -3   8     1341.03     1181.48     20.23 o 
   1  -3   8      152.72      145.06     12.06 o 
   2  -3   8      183.78      203.53      9.20 o 
   3  -3   8     1766.07     1745.68     28.97 o 
   4  -3   8       51.56       46.61      7.34 o 
   5  -3   8      351.00      381.56     22.93 o 
   6  -3   8        3.00        1.72      7.89 o 
   7  -3   8      575.04      592.99     34.20 o 
  -7  -2   8       22.72       18.61     10.02 o 
  -6  -2   8      349.68      326.85     22.63 o 
  -5  -2   8     1028.84     1040.98     36.86 o 
  -4  -2   8      454.24      399.26     25.99 o 
  -3  -2   8      323.65      335.09     19.56 o 
  -2  -2   8      382.94      390.75     13.22 o 
  -1  -2   8      870.99      812.00     18.90 o 
   0  -2   8     1620.93     1781.71     39.43 o 
   1  -2   8     1228.45     1336.25     24.11 o 
   2  -2   8       21.97       18.57      3.69 o 
   3  -2   8      864.91      852.28     18.96 o 
   4  -2   8        1.81        6.22      3.47 o 
   5  -2   8      312.90      284.09     19.38 o 
   6  -2   8       13.57       11.97      9.14 o 
   7  -2   8      263.04      322.28     25.28 o 
  -7  -1   8       21.11       22.93      9.80 o 
  -6  -1   8      179.09      193.12     18.03 o 
  -5  -1   8       32.05       37.64      9.14 o 
  -4  -1   8     1066.43      991.47     20.98 o 
  -3  -1   8      250.44      227.34     10.16 o 
  -2  -1   8      470.82      487.86     14.28 o 
  -1  -1   8      715.57      638.46     16.17 o 
   0  -1   8     1079.93     1052.70     26.76 o 
   1  -1   8      144.21       78.16      5.09 o 
   2  -1   8     1055.05     1240.10     20.83 o 
   3  -1   8     1298.80     1387.40     28.35 o 
   4  -1   8       49.66       84.68      7.04 o 
   5  -1   8      180.30      191.83     10.41 o 
   6  -1   8       21.15       42.73     11.63 o 
   7  -1   8      353.92      373.84     26.08 o 
  -7   0   8        5.75        0.58      6.62 o 
  -6   0   8        2.53        4.90      7.14 o 
  -5   0   8       35.69       17.78      7.45 o 
  -4   0   8      682.81      661.96     27.33 o 
  -3   0   8      495.21      418.34     12.79 o 
  -2   0   8       13.29        9.23      3.34 o 
  -1   0   8      303.81      238.72      9.90 o 
   0   0   8      234.15      258.46     10.19 o 
   1   0   8     1864.06     1761.90     37.61 o 
   2   0   8      621.64      744.38     16.26 o 
   3   0   8      251.01      265.35     10.07 o 
   4   0   8       60.98       72.34      6.71 o 
   5   0   8      453.19      447.16     14.98 o 
   6   0   8        4.10        7.58      8.36 o 
   7   0   8      116.90      112.84     17.22 o 
  -7   1   8      138.70      149.70     18.94 o 
  -6   1   8       75.47       72.63     13.82 o 
  -5   1   8       48.61       51.48     11.24 o 
  -4   1   8        7.42       10.14      6.18 o 
  -3   1   8      396.42      371.59     22.00 o 
  -2   1   8        6.77        6.04      6.36 o 
  -1   1   8      992.60      948.83     39.44 o 
   0   1   8       54.25       80.78      6.27 o 
   1   1   8      250.61      174.44     14.72 o 
   2   1   8        5.83        7.82      2.66 o 
   3   1   8      973.95      969.86     18.85 o 
   4   1   8      280.93      330.92     12.06 o 
   5   1   8      137.27      157.16      9.41 o 
   6   1   8       54.99       46.58      6.81 o 
   7   1   8      169.97      194.50     20.69 o 
   8   1   8        0.80        0.78     11.80 o 
  -7   2   8       82.46       68.93     15.45 o 
  -6   2   8      166.45      180.08     18.77 o 
  -5   2   8      216.91      182.46     17.59 o 
  -4   2   8      676.41      677.14     29.08 o 
  -3   2   8      671.93      664.13     26.80 o 
  -2   2   8        9.98       16.85      3.65 o 
  -1   2   8     1122.44     1023.06     19.64 o 
   0   2   8        4.53        5.45      2.82 o 
   1   2   8      674.51      635.60     18.94 o 
   2   2   8       85.31       78.23      8.80 o 
   3   2   8     1469.57     1449.26     39.46 o 
   4   2   8      680.20      718.26     27.10 o 
   5   2   8        3.81       -0.04      3.04 o 
   6   2   8      375.91      370.71     14.35 o 
   7   2   8      168.00      149.09     17.72 o 
   8   2   8      278.71      295.44     25.17 o 
  -6   3   8       13.39        8.31      8.50 o 
  -5   3   8      237.68      228.73     19.99 o 
  -4   3   8       20.22       24.42      8.17 o 
  -3   3   8       40.79       34.42      8.14 o 
  -2   3   8       21.84       22.77      4.86 o 
  -1   3   8      164.72      151.38      8.06 o 
   0   3   8      548.53      658.63     15.73 o 
   1   3   8      606.34      535.55     23.34 o 
   2   3   8      121.25      111.34      7.13 o 
   3   3   8     1070.77     1090.88     20.01 o 
   4   3   8      435.25      438.42     13.56 o 
   5   3   8      237.14      259.57     11.47 o 
   6   3   8      230.01      252.25     19.42 o 
   7   3   8       48.06       39.68     11.36 o 
   8   3   8      106.50      148.49     19.38 o 
  -6   4   8        6.28        1.25      6.79 o 
  -5   4   8      368.06      353.18     23.78 o 
  -4   4   8       98.41       85.76     12.99 o 
  -3   4   8      530.24      493.94     24.23 o 
  -2   4   8       24.92       28.74      4.68 o 
  -1   4   8      676.99      595.15     15.40 o 
   0   4   8       41.59       30.35      4.64 o 
   1   4   8      931.91      983.93     19.49 o 
   2   4   8       37.42       72.18      8.43 o 
   3   4   8       22.36        8.41      3.13 o 
   4   4   8        9.52        4.58      3.16 o 
   5   4   8      277.56      271.38     11.66 o 
   6   4   8      373.07      414.76     31.42 o 
   7   4   8       13.64       19.99      5.40 o 
   8   4   8      198.10      233.86     22.21 o 
  -5   5   8       72.88       71.91     13.90 o 
  -4   5   8       79.88       58.21     11.36 o 
  -3   5   8      650.65      657.18     28.99 o 
  -2   5   8       17.37       22.70      7.23 o 
  -1   5   8       72.77       64.55      6.24 o 
   0   5   8      213.90      228.92      9.88 o 
   1   5   8        8.31       14.53      6.74 o 
   2   5   8        5.62       12.04      5.59 o 
   3   5   8      534.92      606.69     23.95 o 
   4   5   8      100.35      127.95      8.21 o 
   5   5   8      251.13      249.85     11.23 o 
   6   5   8        4.27        8.74      4.94 o 
   7   5   8       10.00        1.85      4.03 o 
   8   5   8      109.39       94.04     15.67 o 
  -5   6   8        2.14        0.06      5.51 o 
  -4   6   8       19.28       15.45      7.78 o 
  -3   6   8      396.13      462.50     25.00 o 
  -2   6   8       19.46       23.62      7.17 o 
  -1   6   8      203.56      202.58      9.77 o 
   0   6   8      542.92      517.11     14.92 o 
   1   6   8      109.89      110.70      7.53 o 
   2   6   8      506.28      565.38     23.13 o 
   3   6   8      129.84      144.19     13.29 o 
   4   6   8      270.24      300.07     12.08 o 
   5   6   8       81.58       72.07      7.38 o 
   6   6   8      108.73      108.82     15.86 o 
   7   6   8       34.06       28.50      6.01 o 
  -4   7   8       58.22       37.14     10.72 o 
  -3   7   8      290.66      271.04     20.46 o 
  -2   7   8      177.62      172.77     16.03 o 
  -1   7   8      289.27      290.43     17.92 o 
   0   7   8       25.67       25.24      5.00 o 
   1   7   8       89.82      109.20     10.87 o 
   2   7   8      307.07      360.30     19.28 o 
   3   7   8       45.30       39.85      8.59 o 
   4   7   8      318.99      320.09     18.94 o 
   5   7   8       10.47        8.69      4.04 o 
   6   7   8       43.49       68.33     10.82 o 
   7   7   8        0.26        5.44      5.21 o 
  -3   8   8       12.22       34.47     10.19 o 
  -2   8   8       43.97       47.77     10.52 o 
  -1   8   8      626.50      555.44     25.81 o 
   0   8   8       20.98       25.24      4.99 o 
   1   8   8      352.82      377.88     19.75 o 
   2   8   8        3.48        3.18      5.27 o 
   3   8   8      123.93      108.20     12.76 o 
   4   8   8      846.71      840.55     31.60 o 
   5   8   8      102.32       91.10     12.76 o 
   6   8   8       94.60      128.74     10.54 o 
   7   8   8       50.23       50.91     10.28 o 
  -2   9   8      204.04      211.31     19.17 o 
  -1   9   8       13.70       22.87      7.98 o 
   0   9   8      582.92      602.46     25.17 o 
   1   9   8      241.20      204.44     15.93 o 
   2   9   8        3.05        0.38      5.82 o 
   3   9   8       79.26       84.87     12.76 o 
   4   9   8       10.41        5.12      6.26 o 
   5   9   8        1.37       -3.99      4.51 o 
   6   9   8      339.61      334.29     22.15 o 
  -1  10   8        4.21        1.77      5.76 o 
   1  10   8        0.16        4.51      6.62 o 
   2  10   8        8.75       10.46      7.70 o 
   3  10   8      155.72      131.48     15.45 o 
   4  10   8       78.13      131.78     16.03 o 
   5  10   8        4.80       13.54      7.98 o 
   1  11   8      257.67      238.92     18.91 o 
   2  11   8       36.66       44.08     10.77 o 
   3  11   8      142.61      142.41     16.75 o 
   4  11   8        7.93        9.33      8.86 o 
  -4 -10   9      195.81      211.17     21.10 o 
  -3 -10   9        3.65       14.37      9.44 o 
  -2 -10   9      100.59       85.82     14.34 o 
  -1 -10   9      131.46      174.64     13.13 o 
   0 -10   9       59.56       80.95     10.29 o 
   1 -10   9      149.02      168.52     13.49 o 
  -5  -9   9       17.24       60.65     13.60 o 
  -4  -9   9       53.79       76.95     14.45 o 
  -3  -9   9      211.14      157.35     17.22 o 
  -2  -9   9        6.06       -2.33      5.07 o 
  -1  -9   9      167.23      207.16     13.06 o 
   0  -9   9       21.07       21.66      6.88 o 
   1  -9   9      244.79      246.78     28.92 o 
   2  -9   9        8.25        8.03      5.73 o 
  -6  -8   9       10.78       12.13      9.44 o 
  -5  -8   9       11.32       24.53     10.11 o 
  -4  -8   9      171.75      200.82     18.61 o 
  -3  -8   9       16.41       28.66      9.36 o 
  -2  -8   9       38.09       38.10      9.47 o 
  -1  -8   9      474.67      440.85     16.89 o 
   0  -8   9      178.29      163.15     11.49 o 
   1  -8   9      837.33      900.50     24.58 o 
   2  -8   9        2.21        6.17      5.04 o 
   3  -8   9      441.42      457.44     30.30 o 
  -6  -7   9       23.89       17.56      8.75 o 
  -5  -7   9      195.45      201.46     18.61 o 
  -4  -7   9      215.60      253.24     19.35 o 
  -3  -7   9      245.39      299.99     20.27 o 
  -2  -7   9       13.34       23.60      7.75 o 
  -1  -7   9       13.17        6.90      4.19 o 
   0  -7   9        1.96        1.38      3.41 o 
   1  -7   9       85.28      112.78      9.47 o 
   2  -7   9       61.78       59.98     11.77 o 
   3  -7   9      409.40      460.18     27.74 o 
   4  -7   9       11.30        9.85      8.92 o 
  -6  -6   9       64.85       38.13     10.99 o 
  -5  -6   9        5.37        5.07      7.11 o 
  -4  -6   9        9.76       -3.15      6.50 o 
  -3  -6   9      627.43      716.19     29.36 o 
  -2  -6   9       37.52       30.18      8.59 o 
  -1  -6   9       32.97       31.70      7.95 o 
   0  -6   9        4.74        1.53      3.39 o 
   1  -6   9       41.41       38.66      6.98 o 
   2  -6   9       38.49       47.49      6.75 o 
   3  -6   9      103.83       89.58      8.84 o 
   4  -6   9       46.81       39.41     11.10 o 
   5  -6   9       21.77       13.49     10.49 o 
  -6  -5   9       28.22       50.09     13.18 o 
  -5  -5   9      245.33      264.35     14.01 o 
  -4  -5   9      294.10      282.72     16.13 o 
  -3  -5   9      831.28      878.38     31.46 o 
  -2  -5   9      147.62      166.42     15.06 o 
  -1  -5   9     1379.23     1627.88     42.62 o 
   0  -5   9      127.84       93.82     11.02 o 
   1  -5   9      688.58      629.35     17.51 o 
   2  -5   9      388.45      432.57     17.33 o 
   3  -5   9      191.05      224.89     11.54 o 
   4  -5   9      114.73       84.10     13.52 o 
   5  -5   9        9.74       18.41      9.64 o 
  -7  -4   9      268.12      285.72     24.32 o 
  -6  -4   9       93.52      106.78     16.23 o 
  -5  -4   9      196.76      136.23     10.96 o 
  -4  -4   9       84.35       71.31      8.26 o 
  -3  -4   9      128.48       98.77      8.95 o 
  -2  -4   9      177.44      235.21     15.67 o 
  -1  -4   9      856.23      859.49     28.72 o 
   0  -4   9      299.36      238.29     15.23 o 
   1  -4   9      225.30      172.29      9.05 o 
   2  -4   9       32.43       31.57      5.31 o 
   3  -4   9      316.20      314.39     40.36 o 
   4  -4   9      428.67      424.53     15.62 o 
   5  -4   9      158.83      208.68     19.49 o 
   6  -4   9       59.83       62.20     14.82 o 
  -7  -3   9      166.02      176.29     19.88 o 
  -6  -3   9       26.18       36.36     11.68 o 
  -5  -3   9      366.92      364.26     23.62 o 
  -4  -3   9      236.07      251.16     12.33 o 
  -3  -3   9        4.48        4.49      3.89 o 
  -2  -3   9      257.19      311.03     13.86 o 
  -1  -3   9      221.10      183.29     13.49 o 
   0  -3   9      915.81      987.48     30.62 o 
   1  -3   9      515.56      502.71     21.21 o 
   2  -3   9      703.37      657.50     16.64 o 
   3  -3   9      111.00      109.41      8.14 o 
   4  -3   9      620.40      722.89     19.41 o 
   5  -3   9        0.64       -0.47      6.64 o 
   6  -3   9      258.77      242.83     22.15 o 
  -7  -2   9      180.11      199.54     21.10 o 
  -6  -2   9      101.76      102.05     15.35 o 
  -5  -2   9      183.62      201.15     18.77 o 
  -4  -2   9      198.65      192.92     17.62 o 
  -3  -2   9     1150.68     1238.39     25.55 o 
  -2  -2   9       12.07        2.99      3.65 o 
  -1  -2   9       59.06       91.75      7.84 o 
   0  -2   9      122.44       99.69     10.41 o 
   1  -2   9      489.67      559.98     21.88 o 
   2  -2   9       45.69       29.77      6.84 o 
   3  -2   9      180.44      145.24     10.26 o 
   4  -2   9      520.89      546.79     16.45 o 
   5  -2   9        8.64        3.13      7.37 o 
   6  -2   9      125.01      161.25     18.67 o 
   7  -2   9       14.39        9.53     11.47 o 
  -7  -1   9       42.96       64.82     14.84 o 
  -6  -1   9        0.22       -6.32      6.32 o 
  -5  -1   9       53.71       59.12     11.85 o 
  -4  -1   9       21.78       39.48     11.26 o 
  -3  -1   9      296.40      289.74     11.98 o 
  -2  -1   9      482.59      467.73     22.76 o 
  -1  -1   9      102.78       91.67      7.40 o 
   0  -1   9      261.84      249.17     11.80 o 
   1  -1   9        8.65       13.57      5.04 o 
   2  -1   9      133.27      128.05     11.57 o 
   3  -1   9      197.20      224.80     16.33 o 
   4  -1   9      392.56      338.49     13.01 o 
   5  -1   9       28.85       48.72     20.27 o 
   6  -1   9      139.61      179.35     18.67 o 
   7  -1   9       31.81       22.02     12.58 o 
  -7   0   9      181.46      233.19     22.32 o 
  -6   0   9        6.53       14.45      8.48 o 
  -5   0   9      141.78      124.75     15.12 o 
  -4   0   9     1703.34     1573.74     45.08 o 
  -3   0   9      327.62      355.07     19.05 o 
  -2   0   9       25.32       27.24      6.48 o 
  -1   0   9       37.00       28.33      4.95 o 
   0   0   9     2628.50     2618.59     36.57 o 
   1   0   9      223.76      279.24     15.35 o 
   2   0   9      405.24      460.49     19.78 o 
   3   0   9      102.72       77.73      9.55 o 
   4   0   9      381.86      323.55     12.55 o 
   5   0   9       14.49       11.58     11.73 o 
   6   0   9       18.14       33.18     10.38 o 
   7   0   9        8.56       14.98     11.52 o 
  -6   1   9      168.73      166.53     18.97 o 
  -5   1   9       25.50       14.98      8.80 o 
  -4   1   9      134.95      112.46     13.76 o 
  -3   1   9     2486.60     2511.12     35.38 o 
  -2   1   9     2636.27     2525.87     35.41 o 
  -1   1   9        1.96        0.88      2.87 o 
   0   1   9     1056.47     1018.86     21.19 o 
   1   1   9        6.52       11.73      4.61 o 
   2   1   9      770.40      769.30     25.47 o 
   3   1   9       42.42       28.32      6.64 o 
   4   1   9      881.59      892.85     34.66 o 
   5   1   9      199.21      217.06     13.74 o 
   6   1   9      247.82      301.08     13.76 o 
   7   1   9       90.47      115.98     17.69 o 
  -6   2   9       57.16       80.88     15.15 o 
  -5   2   9      107.36      100.49     14.84 o 
  -4   2   9      390.32      391.45     23.28 o 
  -3   2   9       31.37       39.38      8.83 o 
  -2   2   9       33.85       35.68     10.65 o 
  -1   2   9      116.90      130.00      7.99 o 
   0   2   9     1259.87     1190.93     22.60 o 
   1   2   9        2.53        7.15      3.34 o 
   2   2   9      534.38      524.03     21.49 o 
   3   2   9      150.70      157.96     12.44 o 
   4   2   9      352.50      358.49     18.50 o 
   5   2   9       69.04       75.26      7.31 o 
   6   2   9       66.56       64.83      7.83 o 
   7   2   9      189.83      210.82     19.86 o 
  -6   3   9        6.83        8.92      9.00 o 
  -5   3   9        1.28       -1.46      5.79 o 
  -4   3   9      472.02      453.56     25.34 o 
  -3   3   9        7.01        2.83      5.04 o 
  -2   3   9      175.76      156.93      8.90 o 
  -1   3   9       48.36       61.94      6.18 o 
   0   3   9      542.66      479.26     14.23 o 
   1   3   9       23.76       20.00      6.76 o 
   2   3   9       92.83       79.94      7.77 o 
   3   3   9       24.00       16.56      5.98 o 
   4   3   9     1110.50     1170.46     34.37 o 
   5   3   9       53.60       61.76     10.45 o 
   6   3   9       42.15       55.93      7.29 o 
   7   3   9      108.92       96.48     14.82 o 
  -5   4   9       52.21       61.70     13.35 o 
  -4   4   9      585.12      588.64     29.57 o 
  -3   4   9       33.42       25.84      8.01 o 
  -2   4   9      579.00      596.59     16.55 o 
  -1   4   9       96.40      110.16     15.80 o 
   0   4   9      289.25      258.36     17.39 o 
   1   4   9       25.42       23.45      4.63 o 
   2   4   9       23.87       16.27      4.37 o 
   3   4   9      134.27      130.46     12.32 o 
   4   4   9       32.94       38.40      8.42 o 
   5   4   9      128.07      106.95     12.21 o 
   6   4   9        4.16        8.05      4.24 o 
   7   4   9      111.03      124.38     10.21 o 
  -5   5   9        0.10        4.10      6.50 o 
  -4   5   9      356.62      402.89     24.97 o 
  -3   5   9       63.37       53.58     11.05 o 
  -2   5   9      136.04      155.10     14.79 o 
  -1   5   9       34.55       36.12      5.49 o 
   0   5   9      823.45      814.65     19.16 o 
   1   5   9      151.25      154.54     12.13 o 
   2   5   9      147.78      149.59     13.23 o 
   3   5   9      331.04      309.76     18.53 o 
   4   5   9      198.59      198.29     14.89 o 
   5   5   9       12.00       17.62      6.84 o 
   6   5   9        5.91        7.51      5.51 o 
   7   5   9      310.42      332.49     19.85 o 
  -4   6   9      301.17      293.50     22.29 o 
  -3   6   9        0.23        7.06      6.26 o 
  -2   6   9      820.45      798.07     32.13 o 
  -1   6   9      826.20      750.55     19.30 o 
   0   6   9      994.38     1050.00     22.65 o 
   1   6   9      290.34      273.91     11.53 o 
   2   6   9       45.95       51.51      9.58 o 
   3   6   9      462.36      454.55     22.32 o 
   4   6   9      125.42      134.55     13.79 o 
   5   6   9       14.22       28.38      7.89 o 
   6   6   9       37.03       28.58      8.48 o 
   7   6   9       41.55       53.61     10.93 o 
  -4   7   9      326.64      310.68     23.62 o 
  -3   7   9       12.81        5.73      6.59 o 
  -2   7   9        7.74       16.50      7.37 o 
  -1   7   9        6.92        1.91      4.51 o 
   0   7   9      903.59      823.05     20.46 o 
   1   7   9      353.81      337.81     18.88 o 
   2   7   9        9.86       12.74      6.18 o 
   3   7   9      194.61      189.72     16.09 o 
   4   7   9       88.27       80.53     11.85 o 
   5   7   9      292.29      315.76     20.36 o 
   6   7   9        0.80        6.84      5.68 o 
   7   7   9       32.90       58.62     11.66 o 
  -3   8   9       20.84       16.11      8.31 o 
  -2   8   9       69.17       83.55     13.76 o 
  -1   8   9      311.80      285.53     19.58 o 
   0   8   9      197.11      201.99     10.90 o 
   1   8   9       28.75       36.19      8.89 o 
   2   8   9       80.49       72.55     11.36 o 
   3   8   9      215.64      235.02     17.80 o 
   4   8   9        1.48        7.28      6.73 o 
   5   8   9      227.63      243.99     18.53 o 
   6   8   9        0.19        4.19      6.56 o 
  -2   9   9       19.57       33.73     10.55 o 
  -1   9   9       63.01       82.66     13.13 o 
   1   9   9      192.96      214.86     17.28 o 
   2   9   9      338.35      279.22     18.94 o 
   3   9   9       19.11       25.81      8.75 o 
   4   9   9        0.39        1.44      6.53 o 
   5   9   9       68.10       43.61     11.05 o 
   1  10   9      203.74      231.09     18.36 o 
   2  10   9      135.26      145.44     15.65 o 
   3  10   9      635.81      675.21     31.12 o 
   4  10   9      146.87      112.93     15.79 o 
  -3 -10  10      222.00      256.20     22.90 o 
  -2 -10  10       17.73       36.33     10.41 o 
  -1 -10  10        6.17       15.50      9.64 o 
  -4  -9  10       13.11       10.72      8.75 o 
  -3  -9  10      114.50       84.63     14.76 o 
  -2  -9  10        4.55        3.76      6.95 o 
  -1  -9  10      180.75      256.70     20.36 o 
   0  -9  10      114.39       95.48     14.82 o 
   1  -9  10       18.82       13.06      5.95 o 
  -5  -8  10        8.79       17.11     10.16 o 
  -4  -8  10        2.47       -6.34      6.34 o 
  -3  -8  10       50.07       37.24     11.24 o 
  -2  -8  10        7.77       -1.39      5.62 o 
  -1  -8  10      156.02      165.90     16.87 o 
   0  -8  10      133.75      122.56     14.87 o 
   1  -8  10      111.35      119.88     14.74 o 
   2  -8  10       18.75       21.04      9.67 o 
   3  -8  10        8.78        2.21      8.83 o 
  -6  -7  10       16.92       15.76     10.33 o 
  -5  -7  10       13.82       -4.63      7.54 o 
  -4  -7  10       12.74       16.03      8.89 o 
  -3  -7  10       91.53       83.05     13.35 o 
  -2  -7  10        3.70       14.82      8.14 o 
  -1  -7  10       71.53       89.88     13.35 o 
   0  -7  10       24.68       34.12      8.64 o 
   1  -7  10      101.81       50.46     10.58 o 
   2  -7  10       19.09       15.16      5.87 o 
   3  -7  10        0.47        0.99      7.98 o 
  -6  -6  10       55.44       78.57     15.62 o 
  -5  -6  10       91.92       85.59     14.31 o 
  -4  -6  10      284.24      394.71     23.87 o 
  -3  -6  10        1.85        5.59      6.26 o 
  -2  -6  10      522.85      445.72     24.12 o 
  -1  -6  10        3.29       -1.77      4.26 o 
   0  -6  10      114.69      144.44     14.57 o 
   1  -6  10       40.63       60.86     10.75 o 
   2  -6  10      417.92      512.18     24.79 o 
   3  -6  10      518.46      493.69     22.29 o 
   4  -6  10       16.42        4.43      8.42 o 
  -6  -5  10        6.66        8.06      9.88 o 
  -5  -5  10      145.38      149.33     11.92 o 
  -4  -5  10      174.53      186.47     12.82 o 
  -3  -5  10       67.35      104.31     13.29 o 
  -2  -5  10      137.65      110.51     13.07 o 
  -1  -5  10        3.33        0.64      5.45 o 
   0  -5  10     1253.05     1226.77     37.38 o 
   1  -5  10       39.25       67.79     10.89 o 
   2  -5  10      269.27      191.15     15.01 o 
   3  -5  10      189.29      188.55     14.84 o 
   4  -5  10      595.61      526.33     27.94 o 
   5  -5  10      101.57      102.35     16.26 o 
  -6  -4  10       19.75       27.36     11.49 o 
  -5  -4  10      200.16      206.18     12.83 o 
  -4  -4  10        3.04        2.16      4.70 o 
  -3  -4  10        3.91        3.21      4.15 o 
  -2  -4  10       52.10       27.67      8.19 o 
  -1  -4  10       24.57       22.90      7.58 o 
   0  -4  10      440.79      393.31     20.49 o 
   1  -4  10       29.41       59.09      9.72 o 
   2  -4  10      413.77      466.14     22.07 o 
   3  -4  10      370.38      361.99     19.78 o 
   4  -4  10        2.65       -1.52      4.07 o 
   5  -4  10        2.00        6.95      8.64 o 
  -6  -3  10      292.65      273.62     22.65 o 
  -5  -3  10       24.62        6.32      7.92 o 
  -4  -3  10      344.72      319.26     14.39 o 
  -3  -3  10      330.03      303.01     14.08 o 
  -2  -3  10       81.74       64.97      7.78 o 
  -1  -3  10      313.21      283.18     17.59 o 
   0  -3  10      155.56      126.74     12.68 o 
   1  -3  10      297.23      354.12     18.88 o 
   2  -3  10       37.73       20.36      6.73 o 
   3  -3  10      291.05      320.64     18.30 o 
   4  -3  10       88.93      117.67     12.71 o 
   5  -3  10       56.26       36.39     11.07 o 
   6  -3  10        1.12        3.18      9.61 o 
  -6  -2  10       30.54       54.44     13.43 o 
  -5  -2  10       30.08       23.31      9.72 o 
  -4  -2  10      671.79      661.97     19.63 o 
  -3  -2  10       70.41       78.37      8.25 o 
  -2  -2  10      241.54      232.21     11.76 o 
  -1  -2  10      492.08      473.79     15.92 o 
   0  -2  10       10.85        8.67      5.71 o 
   1  -2  10      233.77      180.69     13.63 o 
   2  -2  10       26.18       55.64      9.17 o 
   3  -2  10       88.67       98.61     11.44 o 
   4  -2  10      111.17      122.37     12.55 o 
   5  -2  10      185.67      184.91     11.61 o 
   6  -2  10       13.02       17.48      9.91 o 
  -6  -1  10      174.57      152.25     18.64 o 
  -5  -1  10       82.11       75.84     13.70 o 
  -4  -1  10      223.69      247.93     19.66 o 
  -3  -1  10     1159.44     1084.63     29.99 o 
  -2  -1  10       92.27       61.98     12.86 o 
  -1  -1  10      265.03      304.57     15.33 o 
   0  -1  10      169.14      199.34     10.45 o 
   1  -1  10       32.39        7.20      4.57 o 
   2  -1  10      321.28      323.07     17.50 o 
   3  -1  10      708.23      766.22     27.47 o 
   4  -1  10       22.55       14.54      6.40 o 
   5  -1  10        7.45       13.49      6.50 o 
   6  -1  10       13.57       10.33      8.97 o 
  -6   0  10      142.89      181.68     19.93 o 
  -5   0  10       18.31       15.62      8.75 o 
  -4   0  10      633.47      628.63     29.43 o 
  -3   0  10      183.17      184.49     11.24 o 
  -2   0  10      242.66      244.76     11.43 o 
  -1   0  10     1467.98     1478.92     27.63 o 
   0   0  10      403.62      407.02     14.28 o 
   1   0  10      218.52      214.02     14.26 o 
   2   0  10        2.26        0.50      4.13 o 
   3   0  10      134.90      119.49     11.97 o 
   4   0  10       98.49       68.87     10.05 o 
   5   0  10      330.80      359.77     19.99 o 
   7   0  10       54.19       73.66     16.11 o 
  -6   1  10      307.38      353.40     25.61 o 
  -5   1  10       27.34       24.62      9.72 o 
  -4   1  10      637.31      625.22     29.38 o 
  -3   1  10       19.40       25.76      5.06 o 
  -2   1  10       22.93       32.59      5.43 o 
  -1   1  10      124.85      111.11      8.22 o 
   0   1  10      424.55      399.83     19.54 o 
   1   1  10      443.49      510.65     15.62 o 
   2   1  10       34.47       34.29      7.64 o 
   3   1  10      613.75      517.45     22.60 o 
   4   1  10      234.99      265.53     16.89 o 
   5   1  10        3.35        0.69      5.10 o 
   6   1  10        0.54       -3.05      4.66 o 
  -6   2  10        8.09       21.85     10.44 o 
  -5   2  10      283.20      283.12     22.65 o 
  -4   2  10       86.22       77.20     12.90 o 
  -3   2  10        6.72       12.04      6.12 o 
  -2   2  10       41.27       34.82      5.51 o 
  -1   2  10       65.49       68.19      6.88 o 
   0   2  10       41.43       26.87      5.19 o 
   1   2  10      297.34      310.26     12.30 o 
   2   2  10       48.10       39.48      8.09 o 
   3   2  10      141.37      112.46     12.10 o 
   4   2  10       14.30       10.80      5.79 o 
   5   2  10       42.30       41.62      8.80 o 
   6   2  10      109.87      125.63     13.68 o 
  -5   3  10      217.06      245.65     22.26 o 
  -4   3  10       86.26       96.90     14.54 o 
  -3   3  10      656.28      579.80     27.58 o 
  -2   3  10      188.68      168.61     15.89 o 
  -1   3  10      925.65      950.86     21.57 o 
   0   3  10       17.72       21.00      4.89 o 
   1   3  10      364.96      345.83     13.12 o 
   2   3  10      224.13      237.18     17.75 o 
   3   3  10      368.21      390.95     20.10 o 
   4   3  10      137.47      109.49     12.27 o 
   5   3  10        7.05       13.98      6.67 o 
   6   3  10      113.87      113.84     13.32 o 
  -5   4  10      164.63      220.23     21.85 o 
  -4   4  10      122.06      115.67     16.06 o 
  -3   4  10      459.71      477.07     25.81 o 
  -2   4  10      160.46      151.67     15.26 o 
  -1   4  10      285.12      261.67     11.57 o 
   0   4  10        0.58        2.81      3.54 o 
   1   4  10      140.93      149.56     13.72 o 
   2   4  10       65.02       66.41      7.00 o 
   3   4  10      252.41      316.37     18.39 o 
   4   4  10      169.00      162.02     14.82 o 
   5   4  10       89.30       97.11     12.58 o 
   6   4  10      221.57      233.13     17.53 o 
   7   4  10       47.97       44.11     10.05 o 
  -4   5  10      145.05      150.50     18.11 o 
  -3   5  10      845.40      814.02     34.44 o 
  -2   5  10       90.29       63.02     11.19 o 
  -1   5  10      678.00      650.92     42.18 o 
   0   5  10       96.29       79.46      7.43 o 
   1   5  10      532.18      552.99     16.70 o 
   2   5  10      244.71      252.16     16.81 o 
   3   5  10      407.04      482.34     23.71 o 
   4   5  10       89.15      117.85     13.52 o 
   5   5  10        0.83        3.76      5.59 o 
   6   5  10       36.78       38.30      9.75 o 
   7   5  10      133.24      120.52     14.76 o 
  -4   6  10        0.03       -0.38      6.23 o 
  -3   6  10      388.74      426.09     26.25 o 
  -2   6  10       13.22       18.47      7.64 o 
  -1   6  10      568.75      569.46     17.55 o 
   0   6  10      210.08      210.90     10.97 o 
   1   6  10      136.58      143.23      9.36 o 
   2   6  10      122.31      140.72     14.10 o 
   3   6  10      136.41      126.71     14.10 o 
   4   6  10      150.09      179.17     16.11 o 
   5   6  10       24.57       26.31      8.56 o 
   6   6  10       49.18       48.07     10.46 o 
  -3   7  10       10.13       13.96      8.39 o 
  -2   7  10       18.22       16.81      8.39 o 
  -1   7  10      225.50      237.68     18.06 o 
   0   7  10       87.99       89.31      8.34 o 
   1   7  10      177.44      155.60     14.54 o 
   2   7  10      563.62      573.58     26.05 o 
   3   7  10      202.57      184.71     16.64 o 
   4   7  10      423.33      450.85     24.26 o 
   5   7  10       11.80        0.84      5.27 o 
   6   7  10      114.51      133.28     15.90 o 
  -2   8  10      170.81      206.88     19.69 o 
  -1   8  10       61.33       58.48     11.88 o 
   0   8  10      348.24      379.26     21.24 o 
   1   8  10       18.58       32.71      9.61 o 
   2   8  10      222.83      240.78     17.89 o 
   3   8  10        1.47        5.51      6.45 o 
   4   8  10      230.43      254.34     19.41 o 
   5   8  10        1.74        1.36      5.73 o 
   6   8  10      116.66      127.85     15.79 o 
  -1   9  10      102.10      115.61     15.53 o 
   1   9  10       31.99       32.07      9.64 o 
   2   9  10      268.84      287.30     19.86 o 
   3   9  10       64.32       39.35     10.72 o 
   4   9  10      159.06      194.76     18.41 o 
   5   9  10       80.90       79.72     13.54 o 
   1  10  10       18.16       14.15      8.67 o 
   2  10  10      284.23      335.51     22.52 o 
   3  10  10       11.12       12.24      9.09 o 
  -3  -9  11       25.84       18.03      9.80 o 
  -2  -9  11      283.80      306.63     23.04 o 
  -1  -9  11       36.14       34.20     10.66 o 
   0  -9  11      140.37      133.50     16.67 o 
  -4  -8  11      225.79      260.19     22.93 o 
  -3  -8  11      181.98      215.53     20.94 o 
  -2  -8  11        6.01       12.18      8.42 o 
  -1  -8  11       88.12       70.67     13.49 o 
   0  -8  11       82.81       61.06     12.24 o 
   1  -8  11       12.74       26.92      9.27 o 
   2  -8  11        0.65        0.88      7.51 o 
  -5  -7  11       43.27       28.99     12.02 o 
  -4  -7  11      258.69      274.95     22.70 o 
  -3  -7  11       95.66      107.86     15.76 o 
  -2  -7  11        2.47       26.25      9.94 o 
  -1  -7  11       23.90       29.80      8.78 o 
   0  -7  11      248.12      261.05     19.28 o 
   1  -7  11      503.13      491.61     26.17 o 
   2  -7  11        2.64       -5.31      5.31 o 
   3  -7  11      254.10      289.93     20.49 o 
  -5  -6  11       93.41       86.21     14.84 o 
  -4  -6  11      541.85      591.16     29.83 o 
  -3  -6  11      258.27      212.36     18.74 o 
  -2  -6  11      204.14      138.90     15.35 o 
  -1  -6  11      339.03      391.50     22.93 o 
   0  -6  11      150.90      184.68     17.06 o 
   1  -6  11       38.76       25.61      8.53 o 
   2  -6  11        6.82        3.76      6.32 o 
   3  -6  11      107.69      136.29     15.23 o 
  -6  -5  11       91.90      127.80     19.35 o 
  -5  -5  11       61.95       78.35     10.25 o 
  -4  -5  11      222.75      299.54     20.41 o 
  -3  -5  11        6.15       11.24      6.95 o 
  -2  -5  11      218.18      186.11     17.08 o 
  -1  -5  11      293.75      343.60     21.13 o 
   0  -5  11        6.37       21.99      7.70 o 
   1  -5  11       38.63       43.47     10.05 o 
   2  -5  11       93.32       68.84     11.54 o 
   3  -5  11       31.53       41.87      9.94 o 
  -6  -4  11       34.17       54.42     14.68 o 
  -5  -4  11       16.79       39.07     12.79 o 
  -4  -4  11      321.64      344.12     20.52 o 
  -3  -4  11     1140.88     1088.81     27.63 o 
  -2  -4  11       28.28       18.11      8.17 o 
  -1  -4  11      134.36      151.58     15.37 o 
   0  -4  11        4.59        2.52      5.07 o 
   1  -4  11      633.80      692.73     28.17 o 
   2  -4  11      147.18      129.48     13.68 o 
   3  -4  11      198.62      228.32     16.67 o 
   4  -4  11        9.47       29.55      8.72 o 
  -6  -3  11       37.73       43.34     13.46 o 
  -5  -3  11      218.50      239.67     22.21 o 
  -4  -3  11      226.28      233.08     13.60 o 
  -3  -3  11      290.49      385.22     16.31 o 
  -2  -3  11      137.62      197.04     12.35 o 
  -1  -3  11      286.74      237.70     17.31 o 
   0  -3  11       35.99       34.29      8.48 o 
   1  -3  11      181.31      238.56     16.53 o 
   2  -3  11       95.41       87.34     11.97 o 
   3  -3  11      231.24      289.48     18.53 o 
   4  -3  11       13.69       13.70      7.09 o 
  -6  -2  11       70.13       69.78     15.42 o 
  -5  -2  11      315.49      305.99     24.21 o 
  -4  -2  11        0.28       -1.80      4.38 o 
  -3  -2  11      968.40     1006.53     30.54 o 
  -2  -2  11       93.79      124.43      9.99 o 
  -1  -2  11      353.16      383.12     22.63 o 
   0  -2  11       87.48       80.27     11.13 o 
   1  -2  11       40.46       25.09      7.00 o 
   2  -2  11      117.88      166.98     14.59 o 
   3  -2  11      141.24      154.24     14.10 o 
   4  -2  11      453.04      388.65     20.83 o 
   5  -2  11        3.08        0.30      6.03 o 
  -6  -1  11        1.10        8.62      9.17 o 
  -5  -1  11      361.44      391.33     26.64 o 
  -4  -1  11        8.07       17.45      9.06 o 
  -3  -1  11      395.88      363.86     14.91 o 
  -2  -1  11      541.81      573.08     18.38 o 
  -1  -1  11     2084.45     2210.25     72.15 o 
   0  -1  11        8.91       23.40      7.40 o 
   1  -1  11      184.01      132.86     13.05 o 
   2  -1  11       47.34       15.87      6.03 o 
   3  -1  11       55.18       97.89     11.80 o 
   4  -1  11      145.50      157.29     14.51 o 
   5  -1  11        9.23        9.55      6.37 o 
  -6   0  11       39.57       20.24     11.44 o 
  -5   0  11      141.07      180.11     19.75 o 
  -4   0  11      154.44      161.64     17.94 o 
  -3   0  11      637.34      539.55     17.38 o 
  -2   0  11        1.21        0.74      3.62 o 
  -1   0  11      721.66      760.16     20.59 o 
   0   0  11      938.58      858.07     21.61 o 
   1   0  11     1306.61     1196.88     35.51 o 
   2   0  11       23.16       26.48      7.45 o 
   3   0  11       68.25       72.55     10.58 o 
   4   0  11        6.75       16.06      6.98 o 
   5   0  11        5.66       13.66      6.56 o 
  -5   1  11      175.56      185.37     19.88 o 
  -4   1  11       14.31        6.40      7.48 o 
  -3   1  11      456.86      455.80     15.92 o 
  -2   1  11      519.16      531.90     17.02 o 
  -1   1  11      229.84      252.33     12.11 o 
   0   1  11       13.46        5.92      3.86 o 
   1   1  11       80.08       80.11     12.10 o 
   2   1  11      701.11      587.70     24.51 o 
   3   1  11       63.63       63.30     10.33 o 
   4   1  11        9.98       31.12      8.01 o 
   5   1  11       25.84       18.70      7.58 o 
   6   1  11        2.38        3.58      6.32 o 
  -5   2  11      171.97      168.36     19.58 o 
  -4   2  11      243.46      258.28     20.22 o 
  -3   2  11      453.34      430.57     24.89 o 
  -2   2  11        4.86        7.91      4.29 o 
  -1   2  11     1505.89     1363.58     44.37 o 
   0   2  11     2309.84     2378.43     37.13 o 
   1   2  11      124.37      119.85     23.80 o 
   2   2  11      141.74      127.63     13.21 o 
   3   2  11       66.72       38.86      8.83 o 
   4   2  11      538.17      555.30     25.73 o 
   5   2  11       25.13       15.48      7.11 o 
   6   2  11       15.81       33.95      9.80 o 
  -5   3  11      297.85      284.61     24.62 o 
  -4   3  11      342.26      346.56     23.92 o 
  -3   3  11      328.09      339.75     22.35 o 
  -2   3  11      644.60      584.77     17.90 o 
  -1   3  11      132.99      114.05     20.67 o 
   0   3  11        7.04        4.57      3.88 o 
   1   3  11      296.32      330.20     13.65 o 
   2   3  11      719.78      779.51     20.34 o 
   3   3  11        6.71        6.62      5.62 o 
   4   3  11      400.93      361.60     21.32 o 
   5   3  11       62.15       74.66     11.88 o 
   6   3  11        7.42        8.75      6.87 o 
  -4   4  11       44.01       33.06     10.44 o 
  -3   4  11       62.41       60.25     12.02 o 
  -2   4  11      213.25      221.09     17.89 o 
  -1   4  11      100.07      107.04      8.80 o 
   0   4  11      788.58      723.75     25.92 o 
   1   4  11       64.88       45.94      6.67 o 
   2   4  11      127.29      153.66     14.68 o 
   3   4  11        8.35       -0.88      4.35 o 
   4   4  11      272.82      278.11     19.08 o 
   5   4  11        2.58        1.89      6.34 o 
   6   4  11      194.35      227.27     18.09 o 
  -4   5  11      518.28      495.01     30.16 o 
  -3   5  11       99.97      109.52     15.73 o 
  -2   5  11      331.86      322.77     21.71 o 
  -1   5  11        0.45       -0.12      3.64 o 
   0   5  11     1090.52      994.01     23.58 o 
   1   5  11      131.62      128.41     13.13 o 
   2   5  11       78.59       74.60     11.77 o 
   3   5  11        0.54        3.55      6.37 o 
   4   5  11      103.85      147.01     15.81 o 
   5   5  11       45.31       51.09     10.41 o 
   6   5  11        1.02        4.10      6.43 o 
  -3   6  11       10.57       -5.15      5.85 o 
  -2   6  11      399.94      407.96     24.92 o 
  -1   6  11        1.58        7.81      6.32 o 
   0   6  11      179.33      174.54     10.85 o 
   1   6  11       16.46       18.14      7.70 o 
   2   6  11      263.56      288.63     19.49 o 
   3   6  11      150.83      165.95     16.53 o 
   4   6  11      132.72      123.89     15.20 o 
   5   6  11       66.93       75.32     12.99 o 
   6   6  11        5.75        4.29      5.85 o 
  -2   7  11      182.14      197.47     19.14 o 
  -1   7  11       38.22       46.69     10.86 o 
   0   7  11      857.31      852.41     22.69 o 
   1   7  11      574.25      555.38     26.22 o 
   2   7  11       31.01       48.40     10.72 o 
   3   7  11      226.10      198.99     18.03 o 
   4   7  11      120.86      117.44     15.50 o 
   5   7  11      152.79      127.29     15.76 o 
  -1   8  11       33.71       27.33      9.75 o 
   0   8  11      190.24      216.47     17.78 o 
   1   8  11        4.66        6.23      7.14 o 
   2   8  11      213.04      230.65     19.14 o 
   3   8  11      518.02      505.79     27.00 o 
   4   8  11       30.31       25.58      9.55 o 
   5   8  11      135.46      160.91     17.72 o 
   1   9  11      161.97      157.79     16.42 o 
   2   9  11        9.58       12.79      7.95 o 
   3   9  11      149.72      176.03     18.17 o 
  -3  -8  12      137.43      174.10     19.96 o 
  -2  -8  12       36.55       31.02     10.41 o 
  -1  -8  12      149.37      141.83     17.69 o 
   0  -8  12       95.15       98.09     15.56 o 
  -4  -7  12       12.50        6.45      9.47 o 
  -3  -7  12      254.07      307.90     22.87 o 
  -2  -7  12       31.10        7.25      7.67 o 
  -1  -7  12      109.91      107.06     15.12 o 
   0  -7  12      236.28      269.05     20.77 o 
   1  -7  12      153.56      176.81     18.27 o 
   2  -7  12       94.01      119.16     15.23 o 
  -4  -6  12       69.47       73.05     14.48 o 
  -3  -6  12      254.32      315.82     23.01 o 
  -2  -6  12       44.02       64.38     12.82 o 
  -1  -6  12       79.01       77.20     13.60 o 
   0  -6  12       61.08       75.98     13.02 o 
   1  -6  12        4.23       -1.30      5.48 o 
   2  -6  12       35.18       82.33     13.13 o 
   3  -6  12        1.53       -2.88      5.79 o 
  -5  -5  12      158.07      199.12     14.58 o 
  -4  -5  12      194.67      179.08     18.61 o 
  -3  -5  12      206.26      179.72     18.27 o 
  -2  -5  12      501.63      555.71     28.25 o 
  -1  -5  12        5.16       36.16     10.19 o 
   0  -5  12      543.96      518.88     26.75 o 
   1  -5  12       14.40        8.89      6.15 o 
   2  -5  12       99.21      133.11     15.18 o 
   3  -5  12        0.03       -0.41      6.23 o 
  -5  -4  12       71.09       82.83     16.40 o 
  -4  -4  12      185.46      167.05     13.11 o 
  -3  -4  12      112.82      113.28     30.39 o 
  -2  -4  12      556.48      610.07     29.38 o 
  -1  -4  12      304.60      282.18     20.05 o 
   0  -4  12     1382.88     1293.34     40.68 o 
   1  -4  12       25.86       10.91      6.40 o 
   2  -4  12      483.39      464.47     24.45 o 
   3  -4  12       14.23       20.27      8.11 o 
   4  -4  12       42.33       91.27     13.32 o 
  -5  -3  12      251.82      257.42     24.56 o 
  -4  -3  12       81.73      102.44     10.53 o 
  -3  -3  12      366.04      378.68     16.89 o 
  -2  -3  12      270.11      232.23     13.56 o 
  -1  -3  12       28.82       17.33      7.78 o 
   0  -3  12      872.68      900.17     33.34 o 
   1  -3  12       66.19       91.91     12.68 o 
   2  -3  12      273.03      271.13     18.77 o 
   3  -3  12       49.67       31.52      8.62 o 
   4  -3  12      694.82      754.84     31.12 o 
  -5  -2  12        8.05       -2.63      8.80 o 
  -4  -2  12      345.20      371.18     16.49 o 
  -3  -2  12       39.84       49.78      7.97 o 
  -2  -2  12      394.74      328.89     26.76 o 
  -1  -2  12        0.19       -3.57      3.57 o 
   0  -2  12      656.46      770.41     30.77 o 
   1  -2  12       27.35       10.16      6.50 o 
   2  -2  12      253.73      276.86     18.50 o 
   3  -2  12       83.00       71.84     11.80 o 
   4  -2  12      198.22      164.43     15.59 o 
   5  -2  12       89.80      131.92     15.18 o 
  -5  -1  12       20.60       19.78     10.69 o 
  -4  -1  12      532.88      541.28     30.74 o 
  -3  -1  12       43.08       45.46      7.40 o 
  -2  -1  12      523.62      536.11     18.73 o 
  -1  -1  12        0.55       -0.21      3.78 o 
   0  -1  12     1767.31     1737.70     45.50 o 
   1  -1  12       87.74       61.03     10.46 o 
   2  -1  12      285.82      340.19     20.13 o 
   3  -1  12       17.70        8.22      6.56 o 
   4  -1  12      204.94      172.52     15.70 o 
   5  -1  12       24.07       33.89      9.85 o 
  -5   0  12        7.43       18.94     10.44 o 
  -4   0  12      663.39      561.81     30.74 o 
  -3   0  12       88.60       87.33      8.82 o 
  -2   0  12       59.33       64.43     13.67 o 
  -1   0  12      270.29      203.67     26.80 o 
   0   0  12      489.43      443.87     16.50 o 
   1   0  12      470.41      516.98     24.76 o 
   3   0  12        1.48       11.36      6.29 o 
   4   0  12       94.94       82.74     12.18 o 
   5   0  12       51.95       59.73     11.30 o 
  -5   1  12       10.10        8.50      9.09 o 
  -4   1  12      235.87      188.38     20.22 o 
  -3   1  12        1.47        0.72      5.89 o 
  -2   1  12      575.12      596.82     21.52 o 
  -1   1  12      105.77       79.70      8.21 o 
   0   1  12      573.18      545.05     17.99 o 
   1   1  12     1677.94     1623.47     31.45 o 
   2   1  12       65.34       61.28     10.25 o 
   3   1  12      775.52      816.24     31.54 o 
   4   1  12      524.98      559.61     26.72 o 
   5   1  12        1.66       -2.24      5.79 o 
   6   1  12       40.34       18.47      8.36 o 
  -5   2  12       18.26       18.56     10.22 o 
  -4   2  12      529.67      468.27     28.52 o 
  -3   2  12        0.72        2.74      6.29 o 
  -2   2  12     1147.81     1035.89     24.77 o 
  -1   2  12      248.80      238.75     15.13 o 
   0   2  12      675.79      671.40     19.89 o 
   1   2  12       67.71       55.92     16.16 o 
   2   2  12      160.31      131.40     14.24 o 
   3   2  12     1489.12     1599.93     45.53 o 
   4   2  12       71.38       75.66     12.59 o 
   5   2  12      340.73      368.87     22.73 o 
   6   2  12        5.02        9.72      7.64 o 
  -4   3  12      129.20      131.25     17.66 o 
  -3   3  12      181.61      159.42     18.00 o 
  -2   3  12       42.57       37.69      6.72 o 
  -1   3  12        9.48       10.35      4.89 o 
   0   3  12      700.00      646.17     19.63 o 
   1   3  12       77.89       75.89      8.27 o 
   2   3  12       33.39       35.01     15.12 o 
   3   3  12      178.00      195.14     17.14 o 
   4   3  12       67.68       38.60      9.72 o 
   5   3  12      282.14      321.00     21.44 o 
   6   3  12       11.21       14.15      7.89 o 
  -4   4  12       64.26       38.08     11.77 o 
  -3   4  12      221.43      219.12     20.41 o 
  -2   4  12        1.73        0.67      5.59 o 
  -1   4  12      704.74      651.56     19.96 o 
   0   4  12      408.34      400.85     15.63 o 
   1   4  12      624.88      651.45     19.86 o 
   2   4  12        4.69        4.43      6.40 o 
   3   4  12      252.32      264.24     18.94 o 
   4   4  12        0.06        2.02      6.15 o 
   5   4  12      141.65      145.21     16.28 o 
   6   4  12       19.50        9.20      7.45 o 
  -3   5  12      197.93      187.30     19.88 o 
  -2   5  12        4.08        2.27      6.48 o 
  -1   5  12      272.56      289.01     13.84 o 
   0   5  12        3.07       -1.95      4.18 o 
   1   5  12      301.04      300.64     13.96 o 
   2   5  12       67.90       47.85     10.58 o 
   3   5  12      476.41      441.90     24.76 o 
   4   5  12        3.07        4.19      6.03 o 
   5   5  12       31.43       41.29     10.61 o 
  -2   6  12       10.80        9.72      7.64 o 
  -1   6  12      527.82      457.88     25.43 o 
   0   6  12        4.70        1.24      4.41 o 
   1   6  12      423.34      449.41     24.62 o 
   2   6  12      153.45      149.67     16.17 o 
   3   6  12      541.49      502.07     26.83 o 
   4   6  12       25.26       13.29      7.31 o 
   5   6  12       90.52       89.56     14.45 o 
  -1   7  12      309.29      269.25     20.30 o 
   0   7  12        0.09        5.85      7.31 o 
   1   7  12      455.95      454.34     25.00 o 
   2   7  12       83.56       82.69     13.73 o 
   3   7  12      231.31      257.34     20.36 o 
   4   7  12       50.49       43.59     12.02 o 
   1   8  12      229.37      235.43     19.69 o 
   2   8  12       20.79       31.07     10.69 o 
   3   8  12      313.09      356.58     24.34 o 
  -2  -7  13      101.21       92.01     15.97 o 
  -1  -7  13       65.15      106.55     16.17 o 
   0  -7  13       39.63       54.77     12.82 o 
  -3  -6  13       40.93       53.20     12.88 o 
  -2  -6  13       92.58       88.66     15.35 o 
  -1  -6  13       14.51       18.36      9.72 o 
   0  -6  13       31.15       26.48      9.75 o 
   1  -6  13       23.34       25.26      9.09 o 
   2  -6  13        8.09       25.26      9.44 o 
  -4  -5  13      414.14      429.22     27.13 o 
  -3  -5  13      158.90      208.54     20.71 o 
  -2  -5  13      121.62      138.01     17.50 o 
  -1  -5  13      360.87      305.11     22.29 o 
   0  -5  13      274.00      222.61     19.00 o 
   1  -5  13      267.16      303.81     21.27 o 
   2  -5  13        1.26        0.61      6.64 o 
   3  -5  13       97.85       77.59     13.46 o 
  -4  -4  13      453.22      398.11     18.61 o 
  -3  -4  13       31.35       43.75     12.02 o 
  -2  -4  13       64.89      107.30     15.15 o 
  -1  -4  13       37.42       35.20     10.35 o 
   0  -4  13      393.12      323.71     21.41 o 
   1  -4  13      318.44      369.79     22.82 o 
   2  -4  13       10.52       11.36      7.34 o 
   3  -4  13      132.01      161.52     16.78 o 
  -4  -3  13       76.78       68.56     15.29 o 
  -3  -3  13       16.09       14.70      6.26 o 
  -2  -3  13       89.23       93.54     13.79 o 
  -1  -3  13      378.14      390.23     23.57 o 
   0  -3  13        2.14       -5.85      5.85 o 
   1  -3  13      180.06      159.12     16.48 o 
   2  -3  13        2.35        4.63      6.26 o 
   3  -3  13      451.38      518.47     26.61 o 
   4  -3  13       80.75       62.47     12.07 o 
  -4  -2  13       75.18      124.95     18.53 o 
  -3  -2  13      205.80      210.45     13.83 o 
  -2  -2  13       55.88       43.88      7.76 o 
  -1  -2  13       53.47       99.30     13.98 o 
   0  -2  13       47.89       46.61     10.83 o 
   1  -2  13      476.03      429.11     23.62 o 
   2  -2  13       39.42       39.27      9.97 o 
   3  -2  13      268.56      281.43     20.24 o 
   4  -2  13       24.96        0.28      5.92 o 
  -4  -1  13       67.24       88.31     16.42 o 
  -3  -1  13      470.75      410.35     17.40 o 
  -2  -1  13        0.56        1.19      4.61 o 
  -1  -1  13      431.59      450.08     17.75 o 
   0  -1  13       51.62       63.30     11.36 o 
   1  -1  13      106.40       94.31     13.02 o 
   2  -1  13       28.31       13.15      6.90 o 
   3  -1  13      267.58      264.07     19.19 o 
   4  -1  13       73.48       92.85     13.60 o 
   5  -1  13       33.49       79.19     13.73 o 
  -4   0  13        0.96        7.84      8.78 o 
  -3   0  13      360.53      350.65     16.65 o 
  -2   0  13       88.60       87.64      9.24 o 
  -1   0  13      416.23      390.67     16.41 o 
   0   0  13      234.70      232.90     13.49 o 
   1   0  13      378.47      443.86     23.98 o 
   2   0  13       91.00       84.37     12.65 o 
   3   0  13      251.57      190.88     16.81 o 
   4   0  13       49.29       99.64     14.18 o 
   5   0  13       30.76       38.10     10.91 o 
  -4   1  13      126.66      100.66     17.01 o 
  -3   1  13      252.59      284.53     22.65 o 
  -2   1  13       12.96        7.32      4.81 o 
  -1   1  13      669.58      570.56     24.70 o 
   0   1  13        2.17       -3.33      3.67 o 
   1   1  13      549.29      588.72     27.03 o 
   2   1  13      877.14      833.02     32.45 o 
   3   1  13      569.42      588.01     28.22 o 
   4   1  13      219.92      256.64     19.38 o 
   5   1  13      144.24      111.59     15.26 o 
  -4   2  13       43.53       24.26     10.28 o 
  -3   2  13      127.87      137.66     18.06 o 
  -2   2  13        2.29       -0.20      4.27 o 
  -1   2  13      133.01      133.55     10.52 o 
   0   2  13       94.59       92.01      9.33 o 
   1   2  13        2.39        1.89      4.03 o 
   2   2  13       41.11       18.06      8.14 o 
   3   2  13       67.26       94.21     13.84 o 
   4   2  13      898.99      832.94     34.56 o 
   5   2  13       40.57       24.67      9.91 o 
  -3   3  13        2.66        3.68      7.14 o 
  -2   3  13       17.53       14.31      9.20 o 
  -1   3  13      178.29      175.28     12.03 o 
   0   3  13       47.89       35.35     15.76 o 
   1   3  13      515.55      425.43     16.86 o 
   2   3  13      670.86      713.92     31.52 o 
   3   3  13       37.58       23.01      8.86 o 
   4   3  13       33.03       47.25     11.41 o 
   5   3  13       14.91        2.57      7.28 o 
  -3   4  13      288.98      328.45     25.00 o 
  -2   4  13      269.04      249.73     20.69 o 
  -1   4  13       37.39       33.84      9.60 o 
   0   4  13      558.10      489.98     19.45 o 
   1   4  13       16.74        8.32      5.10 o 
   2   4  13       20.99       22.60      9.27 o 
   3   4  13      353.13      349.63     23.10 o 
   4   4  13      447.67      527.91     28.08 o 
   5   4  13       60.57       41.57     11.05 o 
  -2   5  13        8.23        7.28      7.81 o 
  -1   5  13       30.45       39.62      7.32 o 
   0   5  13       97.69      117.79     16.92 o 
   1   5  13       10.80       20.85      8.89 o 
   2   5  13      517.21      438.27     24.97 o 
   3   5  13       47.58       38.86     11.36 o 
   4   5  13      154.18      226.49     20.30 o 
   5   5  13        3.47        8.48      8.09 o 
  -1   6  13       22.40       22.49      9.85 o 
   0   6  13      135.71      163.00     12.22 o 
   1   6  13       13.40        9.83      7.58 o 
   2   6  13      248.97      231.64     20.24 o 
   3   6  13       49.78       44.52     11.74 o 
   4   6  13      282.05      297.99     22.18 o 
   0   7  13      167.62      198.66     18.41 o 
   1   7  13        2.12        9.64      8.39 o 
   2   7  13        7.79        7.25      7.75 o 
   3   7  13        4.53       -2.21      6.98 o 
  -1  -6  14      219.52      280.62     23.76 o 
   0  -6  14        0.32        0.58      6.64 o 
  -3  -5  14       50.71       61.15     14.54 o 
  -2  -5  14        2.89       12.59      8.94 o 
  -1  -5  14      344.66      326.71     24.18 o 
   0  -5  14       22.72       20.10      8.50 o 
   1  -5  14      124.91      113.07     15.93 o 
  -3  -4  14      290.55      322.02     24.18 o 
  -2  -4  14       19.29        3.49      8.59 o 
  -1  -4  14       63.59       37.00     11.02 o 
   0  -4  14      142.01      151.33     17.69 o 
   1  -4  14       27.07       55.38     11.77 o 
   2  -4  14       12.96        9.53      7.54 o 
  -3  -3  14       34.71       45.77      8.95 o 
  -2  -3  14      156.26      122.18     15.87 o 
  -1  -3  14       23.89       10.99      8.45 o 
   0  -3  14       79.81      102.29     15.15 o 
   1  -3  14      105.45      102.70     14.54 o 
   2  -3  14      323.38      390.70     24.04 o 
   3  -3  14       15.22        2.97      7.75 o 
  -3  -2  14       63.29       80.57     10.51 o 
  -2  -2  14       79.25       90.39     11.83 o 
  -1  -2  14      186.54      205.58     18.88 o 
   0  -2  14      175.42      141.94     16.17 o 
   1  -2  14       14.02        5.68      6.26 o 
   2  -2  14       58.50       94.21     14.18 o 
   3  -2  14       51.18       61.03     12.38 o 
  -3  -1  14        2.25        1.08      5.32 o 
  -2  -1  14       26.72       46.60      8.22 o 
  -1  -1  14       10.65       21.46      6.32 o 
   0  -1  14      234.85      220.81     18.80 o 
   1  -1  14        7.52       -5.59      6.12 o 
   2  -1  14        6.17        3.08      6.56 o 
   3  -1  14       28.67       29.10      9.11 o 
   4  -1  14      112.91      123.97     15.90 o 
  -3   0  14       69.08       74.63     15.29 o 
  -2   0  14      162.60      198.94     15.41 o 
  -1   0  14        1.56       -0.37      4.61 o 
   0   0  14      503.75      530.41     26.78 o 
   1   0  14       13.68       11.41      7.45 o 
   2   0  14      261.50      246.59     18.88 o 
   3   0  14        3.84       -0.58      6.70 o 
   4   0  14       78.42      102.08     15.04 o 
  -3   1  14       40.10       35.58     12.10 o 
  -2   1  14       75.29       64.79      8.68 o 
  -1   1  14       83.12      100.40     10.19 o 
   0   1  14       65.75       79.46     12.69 o 
   1   1  14       27.42       19.78      8.89 o 
   2   1  14       30.15       32.17      9.70 o 
   3   1  14       10.20       12.93      7.64 o 
   4   1  14      213.30      226.02     20.05 o 
  -3   2  14        1.43        3.74      7.40 o 
  -2   2  14        1.91        0.16      5.00 o 
  -1   2  14        2.22       -0.25      4.33 o 
   0   2  14       83.89      108.40     15.90 o 
   1   2  14       85.33      103.63     10.33 o 
   2   2  14       18.21       34.42     10.14 o 
   3   2  14      306.33      298.27     21.44 o 
   4   2  14        6.44       -0.50      6.32 o 
  -2   3  14      134.65      140.34     17.62 o 
  -1   3  14        2.81        6.72      5.10 o 
   0   3  14      340.48      343.53     16.41 o 
   1   3  14      192.15      199.58     13.18 o 
   2   3  14       17.60       40.73     11.68 o 
   3   3  14       21.57       18.09      8.53 o 
   4   3  14       74.15       55.50     12.46 o 
  -1   4  14       11.90       12.26      6.25 o 
   0   4  14       82.05       89.69     10.12 o 
   1   4  14       16.77        6.01      7.61 o 
   2   4  14      111.72      117.97     16.11 o 
   3   4  14      114.30      155.57     18.19 o 
   4   4  14       46.38       35.81     10.93 o 
  -1   5  14       18.97       26.97     10.35 o 
   0   5  14       41.78       54.26      8.53 o 
   1   5  14      123.70      105.44     15.29 o 
   2   5  14        0.44        4.60      7.34 o 
   3   5  14      150.62      178.28     19.17 o 
   1   6  14        7.49       11.91      9.94 o 
   2   6  14       42.14       25.28     11.30 o 
  -1  -4  15      105.77      130.43     17.78 o 
   0  -4  15       82.22       81.41     14.79 o 
  -2  -3  15       50.19       42.62     12.27 o 
  -1  -3  15       35.37       41.37     12.27 o 
   0  -3  15      120.09      121.60     16.56 o 
   1  -3  15       60.02       53.03     11.57 o 
  -2  -2  15       18.79       11.58      6.49 o 
  -1  -2  15       30.78       38.13     11.68 o 
   0  -2  15       68.82       75.54     14.31 o 
   1  -2  15       92.83       95.67     14.79 o 
   2  -2  15        2.00        0.36      5.98 o 
  -2  -1  15       14.33       18.70      7.04 o 
  -1  -1  15       11.94       25.34      9.80 o 
   0  -1  15        0.27        3.74      7.25 o 
   1  -1  15       18.84       49.43     11.60 o 
   2  -1  15       10.78       24.51      9.36 o 
  -2   0  15        0.38        7.38      5.70 o 
  -1   0  15       22.87       18.47      7.79 o 
   0   0  15       10.68       -6.50      6.50 o 
   1   0  15       83.73       97.42     14.71 o 
   2   0  15        0.46        1.89      5.89 o 
   3   0  15       29.21       49.54     11.44 o 
  -2   1  15       29.07       26.96      7.57 o 
  -1   1  15       51.08       74.75      9.92 o 
   0   1  15        6.25       -1.20      4.12 o 
   1   1  15       29.61       35.92     10.63 o 
   2   1  15      175.75      172.47     18.74 o 
   3   1  15       58.16       90.72     14.84 o 
  -1   2  15      217.09      260.06     44.64 o 
   0   2  15       14.02        6.47      7.38 o 
   1   2  15       61.04       60.59     12.99 o 
   2   2  15       33.03       41.62     11.74 o 
   3   2  15      210.49      201.98     20.13 o 
  -1   3  15      133.48      125.38     14.34 o 
   0   3  15       13.35        9.52      5.98 o 
   1   3  15       13.20       45.98      8.36 o 
   2   3  15       10.96        8.06      8.50 o 
   1   4  15       91.85      124.72     17.14 o 
                                                 
